# Supplementary material for: Iron-borane catalyzed carbonyl hydroboration and isolation of an iron(I)-ketyl radical
Source: Nat Commun. 2026 Feb 19;17:2929. doi: 10.1038/s41467-026-69500-2 (PMC13031794; doi:10.1038/s41467-026-69500-2)
Supplement: Supplementary file 3 — Source data [file 41467_2026_69500_MOESM3_ESM.zip]

Archive with 34 entries (33 files):
- xyz files/
- __MACOSX/._xyz files
- xyz files/product.xyz
- __MACOSX/xyz files/._product.xyz
- xyz files/13.xyz
- __MACOSX/xyz files/._13.xyz
- xyz files/10a.xyz
- __MACOSX/xyz files/._10a.xyz
- xyz files/12.xyz
- __MACOSX/xyz files/._12.xyz
- xyz files/10.xyz
- __MACOSX/xyz files/._10.xyz
- xyz files/11.xyz
- __MACOSX/xyz files/._11.xyz
- xyz files/ts_11-13_int.xyz
- __MACOSX/xyz files/._ts_11-13_int.xyz
- xyz files/ts_13-prod.xyz
- __MACOSX/xyz files/._ts_13-prod.xyz
- xyz files/ketone.xyz
- __MACOSX/xyz files/._ketone.xyz
- xyz files/ts_10a-11.xyz
- __MACOSX/xyz files/._ts_10a-11.xyz
- xyz files/HBpin.xyz
- __MACOSX/xyz files/._HBpin.xyz
- xyz files/ts_10-10a.xyz
- __MACOSX/xyz files/._ts_10-10a.xyz
- xyz files/ts_A-10.xyz
- __MACOSX/xyz files/._ts_A-10.xyz
- xyz files/ts_11-13_ts1.xyz
- __MACOSX/xyz files/._ts_11-13_ts1.xyz
- xyz files/ts_11-13_ts2.xyz
- __MACOSX/xyz files/._ts_11-13_ts2.xyz
- xyz files/A.xyz
- __MACOSX/xyz files/._A.xyz
