# Supplementary material for: Iron-borane catalyzed carbonyl hydroboration and isolation of an iron(I)-ketyl radical
Source: Nat Commun. 2026 Feb 19;17:2929. doi: 10.1038/s41467-026-69500-2 (PMC13031794; doi:10.1038/s41467-026-69500-2)
Supplement: Supplementary file 3 — Source data [file 41467_2026_69500_MOESM3_ESM.zip › xyz files/product.xyz]

52

  C          -0.90146722264729     -4.64612390181124     -0.86278867992900
  C          -1.05668415346749     -4.34036340904213     -2.39529871207964
  O          -0.08901174480642     -3.51799271326112     -0.40513500116512
  B          -0.29446376609955     -2.49924308282473     -1.31018730476653
  O          -1.00282253299510     -2.87934626881567     -2.42869902703730
  C          -2.36955189385630     -4.79854257024548     -3.00392662214905
  C           0.12413503946801     -4.84264066631062     -3.22183161283502
  C          -2.22285928297181     -4.57835634374551     -0.10376410630919
  C          -0.16654950089170     -5.93546474674035     -0.54306599367538
  O           0.13768661734413     -1.21939479307924     -1.15646327990649
  H          -3.22456669545602     -4.31742972567467     -2.52425743965327
  H          -2.47389360004289     -5.88438162511082     -2.90502099919054
  H          -2.38623308329642     -4.54977315386697     -4.06941901449052
  H           0.11908783642894     -5.93416917849896     -3.30018293616859
  H           0.05204229852242     -4.42278861542539     -4.22952026958042
  H           1.07635527168693     -4.52542419721440     -2.78349774151023
  H          -2.76425924024697     -3.65392106555721     -0.32940111786469
  H          -2.01492577921479     -4.60295200075869      0.97014960642880
  H          -2.86420337805382     -5.42997191907358     -0.35068511157472
  H          -0.70483553250733     -6.79235958111510     -0.96227531532899
  H           0.84956822318150     -5.92632018381589     -0.94254685248380
  H          -0.10968304726462     -6.06544673465993      0.54199673099837
  C           0.90860345680218     -0.87392207688056      0.01426477635478
  C           2.27762722052993     -1.51596023175544     -0.04054808250771
  C           2.94371673527516     -1.70830419982046     -1.25399329344368
  C           4.21231602637688     -2.28043760910130     -1.28158356230905
  C           4.83267302588399     -2.67139971417905     -0.09758095997648
  C           4.16696142676699     -2.50269308596828      1.11376445289767
  C           2.89575758833320     -1.93721426409054      1.13865861726482
  H           2.45888570163449     -1.42169582687720     -2.18278150483204
  H           4.71670840679367     -2.42391968133610     -2.23329542037440
  H           5.82243108248492     -3.11869575102132     -0.12040402574225
  H           4.63238718872246     -2.82535180976853      2.04104429050092
  H           2.37170235516115     -1.83389176465641      2.08561821019809
  C           3.00479599706941      1.67528618590892      1.15033986804060
  C           1.58148583014577      1.17504452264890      1.40141555428573
  C           0.91220562067867      0.66558076968039      0.10020455591028
  H           1.57459364611853      0.39141573459100      2.16818004388000
  H           0.98589963092182      2.00197735889225      1.80930066358520
  C           1.52762854536177      1.34209530472748     -1.13777650310650
  H          -0.15158034551725      0.94169625962122      0.13330590310539
  C           1.85264374838902      2.80350299396983     -0.82584009896796
  H           2.45298869206372      0.82914388339750     -1.42974157397758
  H           0.83920874165467      1.25948552056927     -1.98483364453896
  C           2.99013206032325      2.89849664071552      0.21361601464362
  H           2.12854934447593      3.34129135105021     -1.74001617346157
  H           0.94743341969883      3.29274556547059     -0.44022275254721
  H           3.95726809694595      2.97490952540075     -0.29844846078190
  H           2.87415694242251      3.81723550155836      0.80206578485084
  H           3.49379650693670      1.92890841196717      2.09830144219398
  H           3.59586985695091      0.86554546417880      0.70458505580630
  H           0.39035251778135     -1.25622240224521      0.90671952332040
