# Supplementary material for: Iron-borane catalyzed carbonyl hydroboration and isolation of an iron(I)-ketyl radical
Source: Nat Commun. 2026 Feb 19;17:2929. doi: 10.1038/s41467-026-69500-2 (PMC13031794; doi:10.1038/s41467-026-69500-2)
Supplement: Supplementary file 3 — Source data [file 41467_2026_69500_MOESM3_ESM.zip › xyz files/13.xyz]

127
Zero imaginary frequencies
  C          -2.58266035035855     -4.66258087532204      0.50653129632797
  C          -1.91826082906479     -3.43330983381243      0.46175226358047
  C          -2.59372578377381     -2.24061999655232      0.14229269887181
  C          -3.96856464930804     -2.33456485372425     -0.12505567664153
  C          -4.63931548589495     -3.55409265430745     -0.07253463046362
  C          -3.94743307854781     -4.72281307577344      0.24028363686959
  P          -0.14119238260153     -3.15793490555546      0.81887740737690
  C           0.69922706342842     -4.77411505950931      0.36323257976945
  C           0.69437077795576     -4.94841908013717     -1.15779306658527
  B          -1.75650527088795     -0.88765786888457     -0.03268536905738
  C          -1.98837034798738      0.35621042352397      0.93001759227096
  C          -0.91863067148716      1.21244792344138      1.28513136094983
  C          -1.14177522281458      2.37897737269613      2.02384721999955
  C          -2.41947586605360      2.69717553416051      2.47382602619662
  C          -3.47724009511713      1.83591783496054      2.18910281970813
  C          -3.25953813359490      0.69114463794407      1.42965949934263
  P           0.76005496361434      0.63537684078895      0.80488038514687
  C           1.58627586010522      0.20198153259501      2.45736409084449
  C           2.02866613887647      1.37198808110022      3.33592806393525
  C          -1.28373681888571     -0.60187646107673     -1.49688394134707
  C          -1.27838914588929      0.67733668260661     -2.12520146930609
  C          -0.85267694779366      0.85470730378287     -3.42334955357759
  C          -0.36398563837579     -0.23730292491428     -4.17549529631663
  C          -0.35097461741188     -1.49438367653158     -3.61052868163601
  C          -0.79917847862259     -1.69924887059805     -2.28542142275786
  C           1.63968889185215      2.22738766964123      0.30125421076797
  C           3.09785240600587      1.97220801141805     -0.09013270815377
  Fe          0.45469366830373     -1.30680579225892     -0.43273029187052
  C           0.91095460115121      2.93519507830976     -0.84070793509072
  C          -0.13646809047348     -3.19786394183500      2.71400315332209
  C          -1.16705300488947     -2.20702812145847      3.26540374998630
  C          -0.39698602651436     -4.58107588096497      3.31634437241858
  C           2.73258846810521     -0.79536820312602      2.25121589350553
  C           2.13319276037648     -4.80708701596357      0.89762628053405
  H          -1.02726172695723     -2.71925338287479     -1.98019950396373
  H           0.13111041489768     -5.59729630720836      0.81659817982337
  H           0.78232638363915     -0.32746555659226      2.98330839200046
  H          -0.32078845353866      3.05098021471915      2.25945338670594
  H           1.62868829566376      2.88560139809091      1.18103051225060
  H          -1.66027103292114      1.52692949026867     -1.56369598968564
  H           0.86917545419243     -2.86304594920753      3.00457524501221
  H          -2.58408173763656      3.60142967376711      3.05349951072944
  H          -2.04428517308270     -5.57870007512837      0.73577766098999
  H          -1.10304278941748     -1.22224674387241      2.79713517731239
  H          -2.18311357587274     -2.57857300980544      3.09412618535084
  H          -1.02527083622437     -2.09010916286353      4.34647419571727
  H          -0.01669890836237     -2.35126862872676     -4.19138491638274
  H          -0.02609939970896     -0.08968031867919     -5.19760635298664
  H           2.85136615554923      1.93463747197214      2.88253303207446
  H           1.20947661530268      2.06457517459346      3.54800619056455
  H           2.38867747532416      0.98507140115250      4.29725366812932
  H          -0.32143418077824     -4.97047208070084     -1.56649984726424
  H           1.24044162029148     -4.12836036373907     -1.64212351780774
  H           1.19051898282733     -5.88775097844677     -1.43127281473775
  H           2.40945858683947     -1.64714803476528      1.64128276314531
  H           3.59635520347343     -0.33416965703754      1.76095596653773
  H           3.07133121852360     -1.18251050393463      3.22019904285489
  H          -4.47645333191849      2.06402169263556      2.55232502026693
  H          -4.46647849929694     -5.67724217520248      0.26672823120112
  H           2.72943339705785     -4.01251170627301      0.43887992481393
  H           2.18701782069636     -4.68765681604740      1.98411965547473
  H           2.60510302857267     -5.76327607767585      0.64056657227202
  H          -4.52146931290293     -1.44424351873630     -0.41795569049296
  H          -5.70239160284544     -3.59797988098755     -0.29658748705482
  H          -4.10324091286671      0.04130446949541      1.21205451610766
  H          -1.37744834958387     -4.96014269465241      3.00765828225046
  H           0.36022053346905     -5.32163341840364      3.04759039488916
  H          -0.40799232605906     -4.49996348791522      4.41032817752212
  H          -0.90429785972361      1.84108650544958     -3.87914599725980
  H           3.68010945482285      1.50659684649314      0.70917130319498
  H           3.16018795707772      1.32966843196499     -0.97519522577239
  H           3.58269338291792      2.92332945230116     -0.34236894841655
  H           0.89770801194302      2.31191694896324     -1.74039572953610
  H          -0.12490851259043      3.17262607431641     -0.58180826245185
  H           1.42830890876573      3.87222332643984     -1.08167151298861
  B           4.15949007515552     -0.49617323518585     -5.81394466928796
  O           5.19345131483568      0.31768307443573     -6.21841773356535
  C           4.61596083880366      1.64779604843861     -6.41505503327259
  C           4.26014396834967      1.76490592001036     -7.89399569109988
  O           2.99549648394511      0.18609117145640     -5.52398632012503
  C           3.35103649734047      1.60319193955184     -5.48617126202182
  C           2.16865867037308      2.42058013989397     -5.97295595598936
  C           3.66083042380696      1.93380113660561     -4.02879467185185
  C           5.64795138939269      2.69112469625504     -6.02742494210491
  H           1.81750879664086      2.08209507901928     -6.95021284180087
  H           2.44345646538441      3.47846199159291     -6.04308538940721
  H           1.34527631705996      2.32764993576065     -5.25759021494052
  H           3.87879984944377      2.99832147204634     -3.89660307543028
  H           2.78368194629779      1.68355660888021     -3.42363783101237
  H           4.51058331415578      1.34960187181331     -3.65990590720668
  H           3.51005039263871      1.02050557456177     -8.17993234468422
  H           5.16162243986295      1.59203098627437     -8.48920797022723
  H           3.87449153556658      2.76122153879091     -8.13061235567464
  H           6.49133582004968      2.65020424141568     -6.72337405341119
  H           5.20898660347079      3.69332581011492     -6.07973356706474
  H           6.02537161159428      2.52423363848543     -5.01634446760401
  H           2.30316585639853     -2.12416781152998     -5.21484159926477
  C           3.27518024492336     -2.61282979484013     -5.04761349065681
  O           4.30663093017932     -1.84484690370684     -5.72713654582753
  C           3.22995944027962     -4.00190249835551     -5.67738279023525
  C           3.57478707370531     -2.57519695388239     -3.56376398823101
  C           3.03702301906316     -3.89621220506409     -7.20543166275180
  C           2.45837711327500     -5.19691646174889     -7.76277233274880
  C           1.02453525911992     -5.42919920342605     -7.24141270964006
  C           0.81942611976043     -4.78620730499700     -5.85747909187401
  C           2.10652786392434     -4.85345396292942     -5.03479836945978
  C           4.60001307012820     -3.33892711288430     -2.99956765913803
  C           4.90550119606162     -3.22606966625051     -1.64614959698084
  C           4.18612586184595     -2.35275472005884     -0.83470451498733
  C           3.15852339681791     -1.59372449300567     -1.38930616169477
  C           2.86523444435274     -1.69354599507368     -2.74636547145660
  H           4.19582361628767     -4.49263091040311     -5.49622356488841
  H           3.99132258822029     -3.65275559462897     -7.68213965857071
  H           2.35372797878231     -3.06505991886243     -7.43644935271786
  H           3.10943034857989     -6.02829183107322     -7.45916662266967
  H           2.46696464954101     -5.18412231232166     -8.85863725583178
  H           0.82279183140327     -6.50603040161107     -7.18457924816785
  H           0.29736192552327     -5.01126760934434     -7.94831538118532
  H          -0.00319746354030     -5.27661360083796     -5.32412006743648
  H           0.52166178024351     -3.73613233320407     -5.97762205040588
  H           2.43154794294385     -5.89970283783615     -4.96840746049528
  H           1.92735933789792     -4.52486162157569     -4.00407362953628
  H           5.17724735026052     -4.01720430045643     -3.62139870920596
  H           5.71174046294913     -3.81945371036199     -1.22360863977195
  H           4.43024411103487     -2.25822299178636      0.21950945670230
  H           2.63208451025142     -0.85561615585373     -0.77091993830653
  H           2.08717914262932     -1.07481340011462     -3.18332934409038
