# Supplementary material for: Iron-borane catalyzed carbonyl hydroboration and isolation of an iron(I)-ketyl radical
Source: Nat Commun. 2026 Feb 19;17:2929. doi: 10.1038/s41467-026-69500-2 (PMC13031794; doi:10.1038/s41467-026-69500-2)
Supplement: Supplementary file 3 — Source data [file 41467_2026_69500_MOESM3_ESM.zip › xyz files/10a.xyz]

174
zero imaginary frequencies
  C          -4.54636058437354     -3.68547183367787      0.41817940143725
  C          -4.17536008454004     -2.41317173911353     -0.04277482336390
  C          -4.95880203813809     -1.73485781242886     -0.99311352312261
  C          -6.12545434741910     -2.38983442108313     -1.43233714046584
  C          -6.50588641159742     -3.64011770701856     -0.96141917711433
  C          -5.70816827427550     -4.29941661286364     -0.03059048269840
  P          -2.63054331795222     -1.62309674973189      0.57843839569164
  C          -1.43581425543586     -3.05997226795930      0.45952779578202
  C          -1.26941807530191     -3.45292686410894     -1.00943626914145
  B          -4.67208101846458     -0.21889076264615     -1.49196023398240
  C          -5.27053585320392      0.81837661589269     -0.39857426546265
  C          -4.58653974908359      1.78561852324105      0.35904124210398
  C          -5.27466035058045      2.60081996613286      1.27210097053366
  C          -6.64056122163506      2.46626544431456      1.46986567089970
  C          -7.33917934696395      1.51268242857102      0.73153532561250
  C          -6.65933452306056      0.71810020686450     -0.18003483613129
  P          -2.77625774500893      2.00188304851300      0.12635365301753
  C          -2.12406789746725      2.32722578884867      1.88666144651695
  C          -2.08464917552558      3.77940337564766      2.37755616530559
  C          -5.23016810868736      0.05644857531894     -2.98612884360866
  C          -5.92088625051284      1.22444333255186     -3.34168566369718
  C          -6.43829066393126      1.41749263837014     -4.62177265329358
  C          -6.27971055476802      0.43667931833756     -5.59687662932878
  C          -5.58986023411270     -0.73140161859229     -5.27672470362660
  C          -5.07340762612408     -0.90700585984409     -3.99612046911411
  C          -2.75666073656658      3.71547658847104     -0.65892964808071
  C          -1.34864262734840      4.03145622865768     -1.14740144840437
  Fe         -1.88118715338238      0.08120380046489     -0.92831335343246
  N          -0.13675415397617      0.13827004782191     -0.82513700881124
  N           1.02826401559811      0.21130639518022     -0.83594531418045
  Fe          2.93497234867716      0.24804520680718     -0.72870178866021
  C           3.78792625104248      0.09065573161756      1.38351202265810
  C           3.14119684507016     -1.09399425912021      1.81881272650355
  C           2.24210654447039     -1.08209010207474      2.87778877536275
  C           1.92693934661211      0.11384175396824      3.51742689564497
  C           2.50455495483272      1.30449498248358      3.08039104753227
  C           3.41279804090898      1.29170417496697      2.03092314727606
  B           4.97482148802232      0.03933386225367      0.33180885482385
  C           5.62497889916660     -1.41899434683310      0.22136623565631
  C           5.19715902801518     -2.27339374832713     -0.80678642093279
  C           5.64076683973851     -3.59593839208617     -0.90023586289231
  C           6.53375555298115     -4.08985069705835      0.04430401289593
  C           6.96875559436544     -3.26259138957387      1.07909855308710
  C           6.51348965673014     -1.95011802024197      1.16952384240248
  P           4.09103977824727     -1.42824314798195     -1.98562948489302
  C           3.01275213429511     -2.77525557875011     -2.69491817966340
  C           2.21186063306711     -3.44473410350564     -1.58390432501827
  C          -3.77802998851621      3.84612992952942     -1.78931959468207
  B          -1.60688591868411      0.58853438144619     -2.88740067616129
  O          -0.72810325448831     -0.13111498046450     -3.69177147326561
  C          -0.96296526303034      0.24823283618767     -5.08802116524457
  C          -1.88402450408325     -0.80783630086653     -5.68690953080021
  O          -2.23875806912550      1.57832793807113     -3.61235342992378
  C          -1.63482663502644      1.65470954722097     -4.94038492825986
  C          -2.73159653957998      1.94751554079201     -5.94988173678032
  C          -0.62685702557255      2.80020300009423     -4.89978323490936
  P           3.87826958661681      2.33113102553489     -1.42599757908283
  C           4.45721855991844      2.36570005283607     -3.22206189485758
  C           5.03418085653451      3.69155965730790     -3.71838780214616
  C           5.88202229814992      1.34532830642047      0.19012873424164
  C           5.43258757909613      2.50987439779218     -0.47026549820607
  C           6.17545124704064      3.69571132175684     -0.43109743754008
  C           7.40452442989421      3.73681848520891      0.21668964729755
  C           7.89816440229492      2.58079715473057      0.81682995220032
  C           7.14598416683716      1.41132858291579      0.80203688170573
  C           3.00882862156369      3.97773163129781     -1.20824584936387
  C           1.81646594320855      4.07963697298761     -2.15813887258103
  C           2.57054351501216      4.18248006760285      0.24156382430633
  C           5.30772874426129     -1.06101581684305     -3.39981873145455
  C           6.61761640825796     -0.48475008437024     -2.84932525272957
  C           5.62750207014777     -2.26890934115281     -4.28478911069026
  C           3.37980860737990      1.83134399643334     -4.17328750228851
  C           2.09322700361675     -2.19102829936059     -3.76837381122487
  C          -2.92860184181824     -1.44675023111240      2.44700237609255
  C          -4.27674452407830     -0.76788070073107      2.70894736558965
  C          -2.85168248740825     -2.72791212497867      3.28592772407386
  C          -0.73221764971296      1.71669084680736      2.05754562527772
  C          -0.10880474965965     -2.71240849221329      1.12655529795923
  C           0.35923499654001      0.25680880738969     -5.83664788969915
  H           3.40408763370571     -2.04241390407286      1.35609069267998
  H           3.67583691136542     -3.52076209580691     -3.15245646661426
  H           5.27690974382589      1.63960953787071     -3.20239051702080
  H           5.80261284858792      4.59679994624297     -0.90944339879141
  H           3.73211395425449      4.76246428643142     -1.46859118878996
  H           3.90610855909465      2.21406448620353      1.74314285095678
  H           4.81040417048767     -0.30605693261095     -4.01833123957402
  H           7.97789674816721      4.65937990109691      0.24004803168066
  H           5.28510749343819     -4.24800403798868     -1.69378097291948
  H           6.46718169842716      0.29191803553529     -2.09517724132679
  H           7.21423063194667     -1.27606092658414     -2.38353143726054
  H           7.20364467430307     -0.05912410143393     -3.67274888068942
  H           1.79876572410054     -2.01260265522159      3.21841465139670
  H           1.23434917734271      0.11732513800080      4.35473272926174
  H           4.28229811673808      4.48687337110153     -3.73670289401592
  H           5.88009675734105      4.02495924513718     -3.11111021316803
  H           5.39707630756602      3.56185907220746     -4.74542103015284
  H           2.85560430312709     -3.86752156232131     -0.80601810653141
  H           1.53459214173802     -2.72589126625266     -1.11578057065784
  H           1.60308713828054     -4.25384739531327     -2.00308625236055
  H           2.86203539657356      0.96014701683423     -3.75537353404637
  H           2.62700096085521      2.58998605544636     -4.40076452145513
  H           3.83707643322025      1.53569889322028     -5.12583194245752
  H           8.86712638564771      2.59483852670373      1.30941336114432
  H           6.88025206528232     -5.11780683300447     -0.01787200235990
  H           1.40402096741063     -1.45433668280493     -3.34169301557057
  H           2.65523281374366     -1.70051214237801     -4.57082775116079
  H           1.48892031890398     -2.98708873932659     -4.22062221322181
  H           6.82801161255592     -1.34683601269787      2.01796332433678
  H           7.65082602910938     -3.65101906362532      1.83118346389705
  H           7.54911826638014      0.53043090808106      1.29260227997639
  H           6.05515338072977     -3.08972990947104     -3.69851961032432
  H           4.75930160484834     -2.64296089340708     -4.83279726061521
  H           6.38141311090182     -1.97076138712374     -5.02366896122052
  H           2.26049018100538      2.24173878249680      3.57380760521272
  H           2.12259557219386      4.17688808519669     -3.20132719840125
  H           1.16938351105216      3.20097385379783     -2.07049605832197
  H           1.21631459853013      4.96070807091859     -1.90752804833723
  H           1.89576244759547      3.38094939798490      0.56320065363512
  H           3.42360624620422      4.21165816948565      0.92621992960022
  H           2.03297403991092      5.13399755051837      0.33058764279509
  H          -4.54638310790401     -1.83172062402517     -3.76326625929464
  H          -1.88155563313783     -3.90845609984830      0.99446244261759
  H          -2.82314707139632      1.76590359790594      2.52277036002766
  H          -4.73934175685447      3.34910295995314      1.84757784041401
  H          -3.03510844649507      4.42204114510370      0.13375171246013
  H          -6.07535926055521      1.99779715541350     -2.59356622077182
  H          -2.12545502887262     -0.77086681970207      2.77377258463439
  H          -7.15440646056301      3.09916749320522      2.18861888996318
  H          -3.91859760878946     -4.22143645976078      1.12208470978134
  H          -4.40983246205690      0.14839304923935      2.13290914438334
  H          -5.09963447257884     -1.44233853458312      2.44707492678606
  H          -4.36442821448033     -0.52346342112529      3.77448133937923
  H          -5.45187215518450     -1.50531393115842     -6.02872994092388
  H          -6.68840162644729      0.57890594760577     -6.59418641169186
  H          -1.36238724177946      4.37181844772546      1.80522630978306
  H          -3.04831400726213      4.29183668194322      2.33475855963027
  H          -1.75554617632048      3.78898811840712      3.42395944804556
  H          -2.22920918500483     -3.72338188141569     -1.46083045924455
  H          -0.83931174085303     -2.62865634469258     -1.59258593029626
  H          -0.59743364299481     -4.31427044739475     -1.09353342863396
  H          -0.70118146345633      0.66291727626231      1.76921109589038
  H           0.01046659025039      2.24079191716831      1.44489487754026
  H          -0.41649194524823      1.80099859591226      3.10354233601710
  H          -8.41089717041414      1.39002272341808      0.86738382870614
  H          -5.97931499861889     -5.28622506800434      0.33502572612778
  H           0.38456654078873     -1.87694992870430      0.62564511881075
  H          -0.24288217238506     -2.42846650978885      2.17387202006100
  H           0.57331680076226     -3.57158039504401      1.09665451526315
  H          -6.74939004375421     -1.90230798510231     -2.17727394369340
  H          -7.41702089554113     -4.10547486530652     -1.32962800905243
  H          -7.22520434069289     -0.01839658104518     -0.74626654638072
  H          -3.70317371134128     -3.38279350377693      3.07930998988078
  H          -1.93154068739428     -3.29874886416601      3.14260805784672
  H          -2.90813511221913     -2.45301746022982      4.34656167626064
  H          -6.97255548195727      2.33537652608498     -4.85612246433177
  H          -1.06916862687902      3.33417817653857     -1.94272590852794
  H          -1.30159617567481      5.05030290949917     -1.55276776236243
  H          -0.60116821517988      3.95102894654028     -0.35049413355233
  H          -3.63226569842374      3.07366822988723     -2.54862560722432
  H          -4.80248273949546      3.77708460710659     -1.41373165239628
  H          -3.65708569848964      4.82481312206250     -2.27190320387925
  H          -3.54365903637281      1.22066683684794     -5.87928873538016
  H          -2.32726408882435      1.93551249805268     -6.96848657350891
  H          -3.14725072515421      2.94230863665636     -5.75842840800026
  H          -0.17729200693645      2.97361751372955     -5.88327292417929
  H          -1.14213054069352      3.71440999026117     -4.58827118430589
  H           0.17074736930813      2.59532008667125     -4.17927328221508
  H          -2.84678987233520     -0.82720128810428     -5.17327861268088
  H          -1.41078522089552     -1.78909428486245     -5.57782125634490
  H          -2.05898988945541     -0.62382464236079     -6.75223614595907
  H           0.21182064970160      0.63837112997094     -6.85335342181064
  H           1.10674666491794      0.87383962194127     -5.33590150798516
  H           0.74621918353632     -0.76366769334690     -5.91089347746025
  H          -3.35714877638522     -0.08293920557895     -1.72459184590547
