# Supplementary material for: Iron-borane catalyzed carbonyl hydroboration and isolation of an iron(I)-ketyl radical
Source: Nat Commun. 2026 Feb 19;17:2929. doi: 10.1038/s41467-026-69500-2 (PMC13031794; doi:10.1038/s41467-026-69500-2)
Supplement: Supplementary file 3 — Source data [file 41467_2026_69500_MOESM3_ESM.zip › xyz files/12.xyz]

77

  N           0.18498710493257      0.17523278982388     -1.25607724788173
  N           1.29568788936840      0.17499446213870     -1.11031315974404
  Fe          3.11003233445027      0.23659579624414     -0.75627150509612
  C           3.91037623564802      0.21650000879564      1.27204441519802
  C           2.97724217848754     -0.86850512840585      1.30555797021423
  C           1.78815914995110     -0.80531853241600      2.06212750837549
  C           1.47335928406069      0.33135602317017      2.77511327134964
  C           2.35885900681022      1.42783766275572      2.74519746647155
  C           3.52162196381369      1.37750576524672      2.00546359741951
  B           5.16656656799664      0.12967182145696      0.34820603630924
  C           5.81004882894804     -1.33639122457285      0.27514248244132
  C           5.35594259864912     -2.24895724958957     -0.69483908959652
  C           5.78786110969750     -3.57829273896964     -0.72116865746898
  C           6.70606659781400     -4.02336499916872      0.22403087055570
  C           7.17723287687808     -3.13837441598845      1.19286646645874
  C           6.72864748327141     -1.82038162196474      1.22052167578110
  P           4.22288542191817     -1.47751998650853     -1.89842579878211
  C           3.11606144963480     -2.85736370056712     -2.51809222472550
  C           2.25904753856792     -3.40565360721107     -1.37521176729588
  P           3.91206717407066      2.34000926061784     -1.30994258000691
  C           4.30432987208748      2.35951193903422     -3.15938454007989
  C           4.67432593463342      3.71994203686396     -3.74984041120744
  C           6.05692906408966      1.43911000388195      0.15548321457625
  C           5.53553141668358      2.58325780141786     -0.49442177662806
  C           6.25271503359730      3.78318113267347     -0.54554476038148
  C           7.53369766856380      3.85998733995359     -0.00958904108872
  C           8.09678912795616      2.72648128646966      0.57403440110234
  C           7.36760058862859      1.54478344508791      0.65546745442690
  C           2.99820836267329      3.96262601267253     -1.03568378326208
  C           1.61301594561702      3.93495008731132     -1.68799645844558
  C           2.87361369767000      4.31535669315410      0.44659880673561
  C           5.38542900107215     -1.15380443761404     -3.35879919478825
  C           6.66652761040665     -0.46584737517661     -2.87316335445815
  C           5.75307006038679     -2.41047443956733     -4.15141741296873
  C           3.19377707037752      1.68961707829623     -3.97978664685659
  C           2.23708268479055     -2.34128552167930     -3.66156566717462
  H           3.27484352567007     -1.83472371581327      0.90290852249089
  H           3.75393205572747     -3.66721957425671     -2.89637545018644
  H           5.19331437358546      1.71966291041248     -3.21127095507999
  H           5.82070487090934      4.66607569152148     -1.00953215991432
  H           3.60164194457157      4.74056154049737     -1.52403482891077
  H           4.19576838645721      2.23011472351568      2.01227926834661
  H           4.84130327395746     -0.46795228210715     -4.02058518915134
  H           8.09269464244729      4.79031610793569     -0.06087675512607
  H           5.40715697579111     -4.27221395038374     -1.46648488769981
  H           6.47372261150246      0.36146184249451     -2.18552014378813
  H           7.30723157696360     -1.18114480760776     -2.34663358691447
  H           7.22399106354336     -0.08072143907331     -3.73527285880672
  H           1.12763385184123     -1.66887958206508      2.08574323047174
  H           0.56233867920344      0.38098184274840      3.36474369486346
  H           3.82044719632137      4.40565015508114     -3.75700768173577
  H           5.49935792553462      4.19519378494750     -3.21175543894558
  H           4.99332900005216      3.58553263462669     -4.79068334520708
  H           2.87320048706412     -3.81691704011742     -0.56763470101628
  H           1.62057440741462     -2.62139551891903     -0.95301419218350
  H           1.60809245250156     -4.20520017041938     -1.74831940862503
  H           2.88759800393503      0.73032584319584     -3.54877129949571
  H           2.30231833193175      2.31893011428603     -4.05224343035835
  H           3.54910516569700      1.50622290565166     -5.00137150766154
  H           9.10472302062946      2.76894671106433      0.97952871296736
  H           7.04510737359921     -5.05564823060871      0.21219703034106
  H           1.56596212933847     -1.55056672841044     -3.30853351278061
  H           2.82451410611797     -1.93736129011171     -4.49286937135968
  H           1.61629691547436     -3.15551952710743     -4.05334746869359
  H           7.07364668850041     -1.16860003467799      2.02012338593152
  H           7.88211390006379     -3.48539070434595      1.94441215434601
  H           7.82818578653603      0.68334016212443      1.13129589194366
  H           6.23931297321186     -3.15264778576194     -3.50834219786824
  H           4.89434881553689     -2.87960547254491     -4.63798219696889
  H           6.47035006644320     -2.13834960237934     -4.93538125067065
  H           2.12761630266267      2.31995961721796      3.32273624890450
  H           1.65947360489045      3.81657327598376     -2.77288574198366
  H           1.00574930276081      3.11914533108538     -1.28058307122435
  H           1.09091196213720      4.87665566706343     -1.48069616598465
  H           2.23558015797002      3.59467298794734      0.96639771460629
  H           3.84526356577496      4.33898988522590      0.94841572415693
  H           2.41566959152538      5.30692025441751      0.54444665949306
