# Supplementary material for: Iron-borane catalyzed carbonyl hydroboration and isolation of an iron(I)-ketyl radical
Source: Nat Commun. 2026 Feb 19;17:2929. doi: 10.1038/s41467-026-69500-2 (PMC13031794; doi:10.1038/s41467-026-69500-2)
Supplement: Supplementary file 3 — Source data [file 41467_2026_69500_MOESM3_ESM.zip › xyz files/10.xyz]

174

  C          -6.43409796680206      1.41886650933557     -4.62726386233114
  C          -5.91704390704449      1.22526174916103     -3.34708719181244
  C          -5.22574168232673      0.05745289564795     -2.99208463171507
  C          -5.06816399844819     -0.90525233393403     -4.00266543926442
  C          -5.58415079139565     -0.72908230505144     -5.28334927351848
  C          -6.27451855929419      0.43884058977215     -5.60298849032657
  B          -4.66839531426647     -0.21911084557527     -1.49793349326844
  C          -5.26685456338404      0.81757307417485     -0.40396166927079
  C          -4.58276128100282      1.78489719565228      0.35340954036357
  C          -5.27075964653855      2.60016093837794      1.26650854256025
  C          -6.63659836381570      2.46557014876774      1.46450624299042
  C          -7.33529612602590      1.51176057309104      0.72650291978458
  C          -6.65559295038503      0.71707940815770     -0.18508414334477
  P          -2.77240897868973      2.00081904117618      0.12058787335623
  C          -2.75207232996236      3.71398535281645     -0.66553018500453
  C          -3.77312853322986      3.84406140759988     -1.79627022753336
  Fe         -1.87692921235980      0.08010695618278     -0.93437435597395
  B          -1.60182849792036      0.58495480590290     -2.89387141005146
  O          -2.23348045261051      1.57434632406113     -3.61960120567181
  C          -1.62872932845083      1.65037824549247     -4.94726577256362
  C          -0.62106145348550      2.79604951350274     -4.90663850767762
  N          -0.13297716944734      0.13881836138046     -0.83058778703049
  N           1.03234629352018      0.20805023006689     -0.84185499745063
  Fe          2.93888774772965      0.24672577037101     -0.73271944814324
  B           4.97520953665990      0.04014533248351      0.33104254107834
  C           5.88343398730313      1.34549992692045      0.19007438304852
  C           5.43538848475113      2.50943735550599     -0.47227398473139
  C           6.17850217528763      3.69512432951709     -0.43319812226650
  C           7.40653793519973      3.73653509211509      0.21652978215006
  C           7.89895074102036      2.58096589414358      0.81857609286590
  C           7.14645206410157      1.41168951861911      0.80386794063374
  P           3.88232265247170      2.32992860884584     -1.42993651245003
  C           3.01233380831908      3.97639164523811     -1.21302514222395
  C           2.57257204683580      4.18031462229693      0.23645024547288
  P           4.09659515593534     -1.42933949433893     -1.98715254941242
  C           5.31556602003277     -1.06224196397023     -3.39934391248207
  C           5.63821493383468     -2.27055119415019     -4.28275788678320
  C           3.78706366969500      0.09285631725075      1.38174095310728
  C           3.13695400510686     -1.09091930441239      1.81415728123935
  C           2.23892718339962     -1.07918284716780      2.87411679468344
  C           1.92860109842358      0.11586910619489      3.51761834236362
  C           2.50946698664977      1.30599714189054      3.08326890391809
  C           3.41631153521395      1.29331843022073      2.03267266864012
  C           4.46299479034254      2.36425049781554     -3.22544048587792
  C           3.38646049792180      1.82931016598155     -4.17737666776021
  C           3.02010118318608     -2.77688803827633     -2.69797339553949
  C           2.10249500568447     -2.19330101928882     -3.77348135367387
  C           5.20052551697153     -2.27344891964405     -0.80561656876264
  C           5.62533210652183     -1.41848784368596      0.22331721952649
  C           6.51154375888503     -1.94894247893250      1.17402644739550
  C           6.96746812998918     -3.26129298805013      1.08531326469547
  C           6.53548779149437     -4.08913028286913      0.04969664195984
  C           5.64482972397224     -3.59589255032074     -0.89739300711289
  C           2.21724045741724     -3.44628645700475     -1.58835264363658
  C           5.04009960194804      3.69008269662631     -3.72164355006909
  C           1.82121503725291      4.07871906330866     -2.16439875818277
  C           6.62387715846824     -0.48435373701252     -2.84677711958939
  P          -2.62742187077751     -1.62616634392843      0.57058335165648
  C          -2.92479052109058     -1.45146975203713      2.43919032956182
  C          -2.85046540240083     -2.73385761911349      3.27647243684369
  C          -2.12044565430159      2.32674168905223      1.88086498348711
  C          -0.72905982930201      1.71516206703161      2.05228959443930
  C          -1.43279563420224     -3.06302041061159      0.44962606367344
  C          -0.10627172097069     -2.71682129616478      1.11828408367326
  C          -4.17251416412076     -2.41513928404403     -0.05118458846438
  C          -4.95585324516482     -1.73544755696415     -1.00069603348700
  C          -6.12269609297102     -2.38952901968532     -1.44073105807340
  C          -6.50344610577220     -3.64029354400600     -0.97131870269148
  C          -5.70582263872106     -4.30101093332247     -0.04143206186815
  C          -4.54380711193581     -3.68799086383275      0.40804634063230
  C          -1.26544112025013     -3.45259491285290     -1.02016143052815
  C          -2.08014452107364      3.77914267138117      2.37096043254345
  C          -1.34385464384808      4.02922918160635     -1.15388367509274
  C          -4.27140200566727     -0.77005960516443      2.70210967446057
  C          -0.95650235249624      0.24391901225151     -5.09395885457438
  C           0.36626982154522      0.25248222158154     -5.84162762430652
  O          -0.72246476097265     -0.13480324318851     -3.69741632291824
  C          -1.87690327453945     -0.81265115483737     -5.69300972278447
  C          -2.72496749311864      1.94260939766157     -5.95751376894181
  H           3.39642611295281     -2.03886103140761      1.34846421258633
  H           3.68438085069103     -3.52232812513649     -3.15388336203943
  H           5.28287444817089      1.63840715532159     -3.20480415825872
  H           5.80653949661092      4.59586025411141     -0.91290823784760
  H           3.73585537468845      4.76127704704103     -1.47227776507733
  H           3.91179669243385      2.21499775909122      1.74642705873434
  H           4.81870295089400     -0.30821605484621     -4.01942990899186
  H           7.98021924105365      4.65891261809960      0.23975389072880
  H           5.29151301465718     -4.24839590490713     -1.69163350410076
  H           6.47120325625534      0.29295708193568     -2.09375937822108
  H           7.22007841848629     -1.27476078756348     -2.37887021837304
  H           7.21137527229546     -0.05916959681476     -3.66935543617254
  H           1.79292661188372     -2.00919313602517      3.21257451318664
  H           1.23718726926795      0.11916002545927      4.35589754376175
  H           4.28816865212769      4.48531902607919     -3.74076540984352
  H           5.88550569352951      4.02375217225207     -3.11380586522182
  H           5.40383290444212      3.56014153647456     -4.74834564263959
  H           2.85976572205905     -3.86918155408753     -0.80948597007760
  H           1.53930158507309     -2.72746186535809     -1.12117702077036
  H           1.60908184626591     -4.25534479133385     -2.00854514105174
  H           2.86864249659239      0.95804170710002     -3.75969705745528
  H           2.63360524117460      2.58775094533763     -4.40541209478097
  H           3.84447308956665      1.53366887414992     -5.12957804573173
  H           8.86708924977516      2.59531246428734      1.31277587104996
  H           6.88250916103576     -5.11698902547702     -0.01118487271893
  H           1.41259558194723     -1.45621857089861     -3.34856118441112
  H           2.66602108149919     -1.70329305811593     -4.57520894970564
  H           1.49892386626347     -2.98957783514180     -4.22629702752536
  H           6.82384424833385     -1.34515734131403      2.02293835708049
  H           7.64765506925959     -3.64918171001529      1.83939185360587
  H           7.54864356116603      0.53110452884550      1.29578785995852
  H           6.06543455391285     -3.09058601254284     -3.69505414610955
  H           4.77138781476479     -2.64577213937230     -4.83217166997579
  H           6.39330149060148     -1.97235296776936     -5.02040387364499
  H           2.26883784787376      2.24257380693728      3.57963698029043
  H           2.12892382208993      4.17625103552591     -3.20710636600193
  H           1.17376845355345      3.20023431973196     -2.07797996490321
  H           1.22100194597035      4.95991120237542     -1.91435028524684
  H           1.89799286984708      3.37824727075837      0.55708345940179
  H           3.42504065907023      4.20942980037044      0.92184843296959
  H           2.03442272690069      5.13151114380414      0.32560761050285
  H          -4.54075243425479     -1.82984589094326     -3.77017004259765
  H          -1.87900122453413     -3.91268126934375      0.98229300899383
  H          -2.81995495251858      1.76628711774438      2.51725249523512
  H          -4.73532348457246      3.34853871594005      1.84178908227193
  H          -3.03043284056360      4.42121786231294      0.12662937254029
  H          -6.07237156374805      1.99794260678154     -2.59842866183990
  H          -2.12011070106910     -0.77768696041958      2.76661975509353
  H          -7.15035721090061      3.09853053422936      2.18327006955345
  H          -3.91601858910641     -4.22500462617145      1.11113573060563
  H          -4.40248151015190      0.14729311021432      2.12736585547979
  H          -5.09574168441464     -1.44235214088707      2.43922455333424
  H          -4.35858293448034     -0.52699288389100      3.76797790165081
  H          -5.44549070451864     -1.50244363124471     -6.03580077833187
  H          -6.68300012081573      0.58145336635624     -6.60033093432382
  H          -1.35730333190040      4.37077274333556      1.79853974057632
  H          -3.04348178021652      4.29217814198119      2.32759569035577
  H          -1.75139835829546      3.78905137481966      3.41747439367480
  H          -2.22505557614968     -3.72160057956146     -1.47284130124058
  H          -0.83470443703266     -2.62708669153888     -1.60106869283035
  H          -0.59381045152512     -4.31402171945841     -1.10587105166784
  H          -0.69892482278955      0.66114420374080      1.76468620259923
  H           0.01405568566555      2.23817807862941      1.43924555425854
  H          -0.41319206945097      1.79996484108672      3.09819858736161
  H          -8.40697231339502      1.38900301197233      0.86255608338995
  H          -5.97728715467176     -5.28821298889579      0.32289924977200
  H           0.38645087756983     -1.87904566527179      0.62057426208689
  H          -0.24095351988401     -2.43688663791793      2.16657162874381
  H           0.57660087972706     -3.57522576118111      1.08543721427551
  H          -6.74655291677064     -1.90090603995386     -2.18502143834732
  H          -7.41469631480360     -4.10496960394045     -1.34009366852154
  H          -7.22145891718465     -0.01968038856362     -0.75096543848193
  H          -3.70395015759021     -3.38611346384358      3.06977665760574
  H          -1.93209242520432     -3.30708696604497      3.13161591469787
  H          -2.90525957252139     -2.46009033268807      4.33747511871822
  H          -6.96870361518801      2.33665955917538     -4.86121308307774
  H          -1.06446460047725      3.33160761453061     -1.94896906667183
  H          -1.29643210849230      5.04795628914297     -1.55951524375310
  H          -0.59652871059234      3.94878612898751     -0.35680850973054
  H          -3.62758390245673      3.07092174636710     -2.55496689678038
  H          -4.79766096092970      3.77566157542930     -1.42073887030803
  H          -3.65185548647815      4.82231087879441     -2.27965533800622
  H          -3.53719042571190      1.21602862585136     -5.88677351390372
  H          -2.32031041987391      1.92992142728290     -6.97601498049216
  H          -3.14049988906467      2.93753616907364     -5.76682399338219
  H          -0.17120179917101      2.96909967464280     -5.89001866846776
  H          -1.13671351138856      3.71027009460306     -4.59575134025328
  H           0.17641748101261      2.59186100740570     -4.18583207323782
  H          -2.83981633293427     -0.83207833469018     -5.17959272683668
  H          -1.40340559097027     -1.79372355994786     -5.58326875687038
  H          -2.05145753426931     -0.62917754465920     -6.75848094010026
  H           0.21969723705293      0.63374579123052     -6.85856173189882
  H           1.11339656589772      0.86963827768192     -5.34048439720099
  H           0.75338242119148     -0.76797706400990     -5.91531714576679
  H          -3.35318380263049     -0.08433402403146     -1.72961624147823
