# Supplementary material for: Iron-borane catalyzed carbonyl hydroboration and isolation of an iron(I)-ketyl radical
Source: Nat Commun. 2026 Feb 19;17:2929. doi: 10.1038/s41467-026-69500-2 (PMC13031794; doi:10.1038/s41467-026-69500-2)
Supplement: Supplementary file 3 — Source data [file 41467_2026_69500_MOESM3_ESM.zip › xyz files/11.xyz]

127
Zero imaginary frequencies
  C          -2.17941872204069     -4.12983995517672     -0.44871754834992
  C          -1.74522323533455     -2.80455655667396     -0.34553333344335
  C          -2.64818105181619     -1.73535012818116     -0.21862737473279
  C          -4.01612488835976     -2.05351364195708     -0.19941273517177
  C          -4.45753087182197     -3.37101017179744     -0.28611829575487
  C          -3.54036703356912     -4.41398307726053     -0.41279567204173
  P          -0.00716254624906     -2.24904907119619     -0.31709191626829
  C           0.92526557987697     -3.52398816363840     -1.32900027462415
  C           0.43220106126371     -3.53711134285754     -2.77691203852239
  B          -2.10918209347181     -0.22661618120119     -0.22507483547429
  C          -2.29380924927428      0.71056586298921      1.04321654923965
  C          -1.29817072387712      1.65555152752016      1.37730628557709
  C          -1.51410741761586      2.59694379955860      2.38964728897439
  C          -2.68996996021401      2.57916840263859      3.13334348940324
  C          -3.65392595229802      1.60971292971633      2.86571199142251
  C          -3.45541112367928      0.69732575366850      1.83477783328772
  P           0.28630602314978      1.48999433960930      0.44627878881056
  C           1.48313845933770      0.81640970066960      1.74456560594838
  C           1.81669044888230      1.74164515649009      2.91588039940591
  C          -2.14815952094427      0.45044401451173     -1.63635211001878
  C          -2.44907601704511      1.82235959777320     -1.85417516698647
  C          -2.46963110013690      2.37486347022594     -3.11943062814574
  C          -2.14113698128173      1.59818373511335     -4.24412493570723
  C          -1.79511918163434      0.27221741268316     -4.07719275797841
  C          -1.78943533988241     -0.30078601553495     -2.79370573185316
  C           0.81554697313727      3.29058074235470      0.26207011967460
  C           2.26844892582452      3.42990977058178     -0.19845237271112
  Fe          0.01400215221372     -0.08645070231882     -1.21392164799710
  C          -0.13753738789258      4.02347852621714     -0.68265109988131
  B           1.60835456731751      0.58301980908703     -2.62609138643334
  O           2.94328082881739      0.85974065380609     -2.38019038445601
  C           3.51049481323621      1.40438102084160     -3.62084731863447
  C           4.19552414277501      0.23812764518399     -4.32616547063211
  O           1.17695550470764      1.09120755892949     -3.83204718778704
  C           2.23977989012695      1.92836298030767     -4.38135399141740
  C           2.27088249897701      1.71746608619406     -5.88711864789193
  C           1.88424262749910      3.37914288457901     -4.07140313546352
  C           0.50465499290773     -2.66546440717314      1.46061491978370
  C          -0.54880638826682     -2.14246788974632      2.44433885774821
  C           0.74495933253366     -4.15438698288009      1.72251659246074
  C           2.75126969409990      0.25439225635498      1.09058523782053
  C           2.42993935089426     -3.24940009131333     -1.26390960031773
  C           4.52962074479954      2.47561384780952     -3.27266185051821
  H          -1.67550800896179     -1.38210421738838     -2.71204881291081
  H           0.72450151578855     -4.50907652495097     -0.88705664192206
  H           0.91718799543987     -0.02946940545022      2.15074402721802
  H          -0.76535839377276      3.35004468616560      2.61703190142485
  H           0.73070018156244      3.74825988239065      1.25712803370924
  H          -2.71971025535231      2.43329016234552     -0.99701139222012
  H           1.44778803610592     -2.12674323170023      1.62147260480715
  H          -2.84404854764008      3.30655719084802      3.92587411336463
  H          -1.46588622317238     -4.94138935479907     -0.56798309363406
  H          -0.87638947554551     -1.12378775152921      2.22097247394567
  H          -1.43943158621669     -2.77951886885261      2.41846052079363
  H          -0.14460109403699     -2.16299445951788      3.46342445349334
  H          -1.52926734693795     -0.33810496088643     -4.93623109002892
  H          -2.15872719378716      2.04096617027455     -5.23642657639386
  H           2.36484126228008      2.63364756779428      2.59721690945658
  H           0.91899858231597      2.06049074577882      3.45242242769017
  H           2.45406195430453      1.20430022709723      3.62925006562030
  H          -0.63848596429264     -3.75678567280860     -2.84134696934628
  H           0.61681806396642     -2.57511387073822     -3.26868582155380
  H           0.97402595943043     -4.30155279295555     -3.34619029344148
  H           2.51421153227150     -0.39428327113675      0.23979405845339
  H           3.40855046311798      1.04593585722782      0.72116175192670
  H           3.31628125021789     -0.33498704684622      1.82378682712570
  H          -4.56812809747269      1.57445387560387      3.45339189711506
  H          -3.88602656836553     -5.44105278299803     -0.49401585032072
  H           2.67035878085705     -2.28957288232033     -1.73604542759711
  H           2.81042532992243     -3.22597239974424     -0.23699781357178
  H           2.97893301275626     -4.02736400133228     -1.80691729380335
  H          -4.75389860824517     -1.25530183465896     -0.15217489223575
  H          -5.52316459775708     -3.58673933287950     -0.27598854274090
  H          -4.23013423526841     -0.03788728204260      1.63304133179426
  H          -0.15377769481849     -4.74278750141581      1.50562194908836
  H           1.57807203646789     -4.56343159449703      1.14572464953814
  H           0.97736395579988     -4.29524858662656      2.78543241047863
  H          -2.75078144601270      3.41764098797292     -3.24810930622162
  H           2.97839303897817      3.18898182920754      0.59654327999530
  H           2.48597447202725      2.77111510259564     -1.04188355316691
  H           2.46043528384246      4.46481447737279     -0.50867466555986
  H          -0.14721222013590      3.55927750005878     -1.67428629859563
  H          -1.16330084058250      4.01814598796562     -0.30269965739501
  H           0.17990321996918      5.06753132203673     -0.79454220092117
  H           2.37038665388641      0.66106037867231     -6.14506247908372
  H           3.10472613185247      2.27118068222355     -6.33219695952254
  H           1.34010273518082      2.09350905355033     -6.32329492093658
  H           2.59644354337873      4.06785864808344     -4.53720089394767
  H           0.88724190155505      3.58616061863165     -4.47314129416909
  H           1.86185654934484      3.57078506049467     -2.99646860314497
  H           3.49262732186530     -0.57152773446482     -4.54185288908847
  H           4.97845914519137     -0.15677043949798     -3.67133402238845
  H           4.66362832441655      0.55947865139605     -5.26188200247434
  H           5.35373222034047      2.02654939441072     -2.70958889822272
  H           4.94129169815199      2.91142805926016     -4.18956674457382
  H           4.09751873285910      3.27774155780264     -2.67130781772673
  H           1.16351502963866     -0.58323018373419     -2.27836117584137
  C           4.09066392892396     -4.32668367399043     -4.67970333042173
  O           3.47711837853054     -3.26981906995236     -4.75014567291970
  C           3.56459746567269     -5.57854068390922     -5.35250141519119
  C           5.34270188513427     -4.41117998932567     -3.86565716328889
  C           2.44312971991575     -5.27923009125445     -6.34460604408025
  C           2.05877288812776     -6.55272195661766     -7.11911777576424
  C           2.14358703773781     -7.81569736800823     -6.23440521530622
  C           1.91871398403711     -7.45334550414259     -4.76742161631020
  C           3.06757277472019     -6.56983376785573     -4.25291436143074
  C           6.23210998620603     -5.48937250063442     -3.95316783492947
  C           7.38961803412896     -5.50938922456678     -3.18217776353744
  C           7.66530191033181     -4.46162804828631     -2.30764865487698
  C           6.78318426025359     -3.38564173568610     -2.21089861220744
  C           5.63449522057786     -3.35865765816606     -2.98789534478658
  H           4.39152577273112     -6.05303351523373     -5.90018885752699
  H           2.74865491680736     -4.48573325111474     -7.03445547129411
  H           1.58091480725388     -4.88650806537619     -5.79288806727040
  H           2.71536247700146     -6.66842142042182     -7.99015496878426
  H           1.04022505407436     -6.43801701193680     -7.50871518866350
  H           3.13429933862860     -8.28124410144468     -6.33220166210779
  H           1.41606754121515     -8.56412363602783     -6.56774455104890
  H           1.84544783075922     -8.35210666209296     -4.14427339062954
  H           0.96206623761244     -6.92386715674441     -4.66774342996313
  H           3.90340801206616     -7.19704251388903     -3.92302369333672
  H           2.73513928643696     -6.00723891896380     -3.37061074575354
  H           6.03762292934206     -6.31212815709108     -4.63357097070201
  H           8.07849642699327     -6.34502197765603     -3.26468935488936
  H           8.56760313086515     -4.48222345398509     -1.70277873184150
  H           6.99399101428612     -2.56829892972907     -1.52711282831497
  H           4.93869940724655     -2.52839575389323     -2.92435558550125
