# Supplementary material for: Iron-borane catalyzed carbonyl hydroboration and isolation of an iron(I)-ketyl radical
Source: Nat Commun. 2026 Feb 19;17:2929. doi: 10.1038/s41467-026-69500-2 (PMC13031794; doi:10.1038/s41467-026-69500-2)
Supplement: Supplementary file 3 — Source data [file 41467_2026_69500_MOESM3_ESM.zip › xyz files/ts_11-13_int.xyz]

127
Zero imaginary frequencies
  C          -2.57716746026388     -4.32128223446049      0.15113520877060
  C          -1.92400953850503     -3.09174676754870      0.01288874008605
  C          -2.64130257199213     -1.89708074704678     -0.15442560291813
  C          -4.04224122948369     -1.98473778997250     -0.19696879345718
  C          -4.69747527285870     -3.20323817080342     -0.05016566961761
  C          -3.96568174114814     -4.37601783730062      0.12680473493171
  P          -0.11038374734818     -2.87110174168995      0.06928459913287
  C           0.56925279782447     -4.47078937340124     -0.61040691909581
  C           0.10440332932938     -4.66217589315386     -2.05350741438305
  B          -1.87923153964170     -0.51929349401495     -0.41371059361810
  C          -1.92156976901008      0.63838966924660      0.68283386062648
  C          -0.78999029941759      1.38527666532351      1.07937578333331
  C          -0.91708360524211      2.47065943949055      1.95517636492269
  C          -2.15410522620506      2.81025571336578      2.48900519980741
  C          -3.27357642530155      2.05477996473013      2.15083815941083
  C          -3.15233706825950      0.99037533399139      1.26502558473848
  P           0.84085945152554      0.85266214748583      0.42231870108247
  C           1.80790708809543      0.23055545247669      1.91991122751903
  C           2.27429491452262      1.29535297637429      2.91383677316774
  C          -1.74710514480754     -0.15130689000979     -1.93387899775678
  C          -1.64019833639937      1.18317370160177     -2.38605662056974
  C          -1.56417095280474      1.48632534920555     -3.73751462773555
  C          -1.53968870746570      0.46310362453026     -4.68486619263514
  C          -1.59755578192585     -0.86433714815688     -4.27588211948954
  C          -1.70521124779046     -1.16984008559108     -2.92304396628934
  C           1.67702946310181      2.47509820233112     -0.01799968798199
  C           3.11697642398863      2.26741176338930     -0.49355114607086
  Fe          0.31771928285546     -0.84058220127631     -1.21502481325115
  C           0.86357299066551      3.22979415574991     -1.06884668874590
  B           2.07535839441248     -0.46420221162835     -3.43822150854817
  O           3.28845394991561      0.27062302167606     -3.16940663939806
  C           3.79244732355452      0.82920989918778     -4.39540982263998
  C           4.83912665264759     -0.12096502406231     -4.98206575394593
  O           1.72364327670612     -0.19088432851912     -4.81156334550559
  C           2.50137479019565      0.92061297921883     -5.27937516492744
  C           2.73983242731986      0.75027833504503     -6.77497930455426
  C           1.71960584852396      2.21302672494639     -5.03643340076158
  C           0.21584036424348     -3.00135910792319      1.93415823462024
  C          -0.79436764870726     -2.14771971591915      2.71060628991364
  C           0.19144716655106     -4.42980685353099      2.48403552881067
  C           2.97159853477687     -0.66489823470199      1.47790127176245
  C           2.09462943864825     -4.48963659477670     -0.49981861675144
  C           4.45142786376641      2.16950037141582     -4.09078217175744
  H          -1.81617163055052     -2.20940788930424     -2.62161649664281
  H           0.15627724050135     -5.28146643083049      0.00369615912835
  H           1.07312677629976     -0.40070938778647      2.43254501432240
  H          -0.04929522999827      3.06544736342228      2.22371529323814
  H           1.69503715066642      3.07367500225833      0.90361033601283
  H          -1.66578880275817      1.98372820128339     -1.65275759954996
  H           1.22303256138061     -2.59268350627078      2.08029340227279
  H          -2.24099016427841      3.65261520188935      3.16961066897375
  H          -2.01081833267366     -5.24174006636225      0.26210062244398
  H          -0.93271360081561     -1.14923696235882      2.28830451227534
  H          -1.77547535291514     -2.63416457281137      2.71788238956405
  H          -0.46103457050721     -2.03956763498793      3.74950390099712
  H          -1.55958827057827     -1.66323902940916     -5.01092890465155
  H          -1.46358200899684      0.70130892602603     -5.74183473371053
  H           2.99680955806089      1.98509769952883      2.46694030831543
  H           1.44102528600225      1.87589325200224      3.31822630912765
  H           2.77092450565772      0.80261978765182      3.75842677079831
  H          -0.98731255661252     -4.66299673458792     -2.13434906826199
  H           0.49957452746389     -3.86591067201133     -2.69190723260854
  H           0.47201456127296     -5.62076360227723     -2.43733032153865
  H           2.64945253046166     -1.41995260790747      0.75331299038113
  H           3.77899694175100     -0.08853409589949      1.01787317681332
  H           3.39037466417391     -1.18615652644652      2.34730066458592
  H          -4.24532314147246      2.30093643454846      2.57100441940315
  H          -4.47477974105530     -5.33019743723967      0.23057493913945
  H           2.54014766142737     -3.72985150410732     -1.14746476002282
  H           2.44344949033795     -4.30915978201811      0.52274722282391
  H           2.48172693504496     -5.46555426395291     -0.81580945829555
  H          -4.63535197167522     -1.09312006662125     -0.38575215097179
  H          -5.78283091082203     -3.24246332947563     -0.09390763644494
  H          -4.04430243397835      0.42553182231952      1.01135635369586
  H          -0.78223452806584     -4.90374448925577      2.31776763414486
  H           0.96965110325731     -5.06813651618054      2.05943009185884
  H           0.35162517617018     -4.38982684817616      3.56839122700106
  H          -1.51490549864417      2.52351609134416     -4.05832089867953
  H           3.76299922466615      1.86845928115428      0.29227172051756
  H           3.16394519081932      1.59646238138178     -1.35830539188857
  H           3.53541031765263      3.23520536236629     -0.79677283288428
  H           0.76640972342123      2.63613883734909     -1.98293944553993
  H          -0.14014646728176      3.47717792850643     -0.71011873681317
  H           1.37445558961775      4.16558569434744     -1.32436512655061
  H           3.17982587935962     -0.22412770942758     -7.00037687241681
  H           3.40486939347674      1.53433771156227     -7.15479014964548
  H           1.78540644620356      0.82616699376184     -7.30707490947692
  H           2.25418308847536      3.08716188640345     -5.42318661798652
  H           0.75365653295507      2.14427271941946     -5.54507003537378
  H           1.53321287850527      2.35891483898872     -3.96900472566929
  H           4.39098424603947     -1.07681885568567     -5.26651137960223
  H           5.60084255078037     -0.32289468079270     -4.22227026013052
  H           5.32716903734893      0.31635278107404     -5.86024172793957
  H           5.33533527548424      2.00612014583834     -3.46456286728537
  H           4.77543178896102      2.66028688762169     -5.01571509359328
  H           3.77315470361843      2.83850406748790     -3.55604068010365
  H           1.13803716778895     -0.03647230904620     -2.61797564796227
  C           3.09020083516066     -2.72190324037647     -3.58571015919826
  O           2.09219596519188     -1.92516324973246     -3.11026552414947
  C           2.80204963109546     -3.61617405047458     -4.76988341536937
  C           4.33791388714192     -2.74366478973915     -2.90048085307658
  C           1.47774372490151     -3.31331580364588     -5.47722743128077
  C           1.39262637778776     -4.07270032969745     -6.81259759183289
  C           2.00424714871606     -5.48815650632121     -6.72580287513765
  C           1.95685067170297     -5.99449433541144     -5.28512607280424
  C           2.86583885606871     -5.13394691622335     -4.39540748937749
  C           5.46850431791397     -3.44095879224763     -3.40767269829866
  C           6.67775280359507     -3.43553476267375     -2.73198969502616
  C           6.82057654254710     -2.75209560655983     -1.52091799157107
  C           5.72114726330669     -2.05625985641769     -1.00473562724209
  C           4.51366776600609     -2.04318651821407     -1.67688918705687
  H           3.59939098009703     -3.42926143585764     -5.51098199805522
  H           1.37797645869140     -2.23857418050435     -5.64075416123914
  H           0.64604425271815     -3.60430100710948     -4.82401670543947
  H           1.90524017735959     -3.49615017991970     -7.59362660593289
  H           0.34032349402545     -4.13902564371177     -7.11661164572982
  H           3.05343657179983     -5.46708257952759     -7.05197106660059
  H           1.48256125674448     -6.17465275873784     -7.40283317488579
  H           2.27005789795014     -7.04407085358991     -5.22563636795725
  H           0.92009459983621     -5.95692109924880     -4.92291924475854
  H           3.89716046298094     -5.49059837141823     -4.49111884243370
  H           2.59665643243985     -5.25976668652890     -3.34137847203219
  H           5.40293417207284     -3.96102114967630     -4.35705034483950
  H           7.52640355619313     -3.96628832049471     -3.15631205756608
  H           7.77030515899217     -2.75477123451874     -0.99448236662403
  H           5.81554618841161     -1.51177928417409     -0.06791022771290
  H           3.67892159853386     -1.47869029084709     -1.28099915259588
