# Supplementary material for: Iron-borane catalyzed carbonyl hydroboration and isolation of an iron(I)-ketyl radical
Source: Nat Commun. 2026 Feb 19;17:2929. doi: 10.1038/s41467-026-69500-2 (PMC13031794; doi:10.1038/s41467-026-69500-2)
Supplement: Supplementary file 3 — Source data [file 41467_2026_69500_MOESM3_ESM.zip › xyz files/ts_13-prod.xyz]

127
1 imaginary frequency, v=-26.77 cm-1
  C          -3.08504602401573     -4.81689678629635      0.90502674478463
  C          -2.36167632766852     -3.70657756003733      0.45876917961775
  C          -2.96131853765885     -2.44071975841712      0.32555750023899
  C          -4.32029353353101     -2.33662512152639      0.66175074685265
  C          -5.04509675015007     -3.43596833095007      1.11549476743192
  C          -4.42975553797852     -4.68076170598469      1.23665149435174
  P          -0.58638497809350     -3.69689691642101      0.00595681906231
  C          -0.24518227253556     -5.43790436325436     -0.61032823363977
  C          -1.02093576133007     -5.70528951939824     -1.90157365627699
  B          -2.11566147170367     -1.23083939346002     -0.29180730192047
  C          -1.73810148124413      0.03169224864760      0.59886157205044
  C          -0.49950995235644      0.69620911041669      0.43367989653933
  C          -0.20996202158198      1.86662476964821      1.14274500566762
  C          -1.11551483409723      2.37717453626833      2.06763836524538
  C          -2.31643466537015      1.70612106759835      2.28839897579295
  C          -2.61656065170605      0.55790950484501      1.56284324207694
  P           0.71589418907890     -0.11982633305713     -0.68354502837633
  C           2.10651378469186     -0.68730184393459      0.47599279295035
  C           3.05520023632944      0.38861661513075      1.00634002501125
  C          -2.24369221314281     -1.03589063445210     -1.83636794249316
  C          -2.31111360642531      0.21902169799430     -2.50915289519545
  C          -2.35289938899850      0.31325773677248     -3.88214125918008
  C          -2.29065181339641     -0.84923159970012     -4.68423032956452
  C          -2.25324006372423     -2.08854385300738     -4.08259225324249
  C          -2.23610161902252     -2.20883555074196     -2.67173960379748
  C           1.49305580431364      1.34282464563309     -1.58624904312668
  C           2.56686822861400      0.86774880596031     -2.56385441460452
  Fe         -0.34917318037096     -1.98730382700999     -1.54121122772061
  C           0.45642973143459      2.19401942985475     -2.31785707529363
  C           0.24883670921421     -3.69244576878178      1.70980929067709
  C          -0.33399606938497     -2.57353790248697      2.57989791342092
  C           0.15917107106459     -5.01855681658749      2.46938867324300
  C           2.89911165987080     -1.84494953008801     -0.14188732391402
  C           1.25761894726276     -5.63235259515952     -0.82578834283333
  H          -2.49608274925272     -3.17402424271847     -2.23774667087839
  H          -0.58755562887089     -6.14650693984987      0.15514499510918
  H           1.54028271472724     -1.08520949178209      1.32736876212972
  H           0.72722404455845      2.39254873573015      0.98115859264574
  H           1.97228908325231      1.96455796564185     -0.81760217068696
  H          -2.35858017726331      1.12366082401277     -1.90667858096927
  H           1.30549189586496     -3.47035393540175      1.50706024009448
  H          -0.87928180027052      3.28278891790060      2.61986931107454
  H          -2.61324699613865     -5.79308834357769      0.98481022969828
  H          -0.38809203650322     -1.61374572767626      2.06108308031487
  H          -1.35189443351574     -2.82727313429505      2.89572500030885
  H           0.28018417458706     -2.44955353754508      3.47978441921236
  H          -2.27424078252062     -2.99073173699167     -4.68950153615489
  H          -2.31954368178672     -0.76438951771196     -5.76750631963719
  H           3.66614880393321      0.82164722467438      0.20675816078503
  H           2.52582785290408      1.19677673485273      1.51861965451925
  H           3.74358128249040     -0.06490520388707      1.73029920981276
  H          -2.10138071353846     -5.60389853189544     -1.75645002832863
  H          -0.72010604096707     -5.00701716981886     -2.69192361270422
  H          -0.81845803110183     -6.72233121123081     -2.25858138513024
  H           2.23486545967480     -2.61017829616758     -0.56174570522823
  H           3.56967136854300     -1.50410810892451     -0.93748226414769
  H           3.52535898369146     -2.32383406261675      0.62175469781493
  H          -3.02410978330705      2.08499957505640      3.02182810546222
  H          -4.99728251942065     -5.54252221730015      1.57775370963180
  H           1.63252783827299     -4.93502197783828     -1.58201756965780
  H           1.83749472920630     -5.47364949819965      0.08884840452196
  H           1.46027557375890     -6.64984336600019     -1.18128889704460
  H          -4.83373979984285     -1.38541672455531      0.53545125203167
  H          -6.09946591410708     -3.32750805638991      1.35807577206809
  H          -3.56333366031212      0.05671855316266      1.74783335682034
  H          -0.88546560370930     -5.29940177593451      2.64444484621052
  H           0.65965876424139     -5.84494372528168      1.95851384188626
  H           0.63371743086054     -4.90162763647245      3.45163244587326
  H          -2.43839683866723      1.28822695218236     -4.35649963231845
  H           3.32887060984611      0.24751187213208     -2.08563023667846
  H           2.11327746641113      0.28583949094502     -3.37519639735854
  H           3.07456454935692      1.72965609984491     -3.01508559057129
  H          -0.03158980003305      1.61749276799866     -3.10923186356541
  H          -0.31952545939336      2.56826757668223     -1.64370356093844
  H           0.95295854852704      3.05648762569048     -2.78012150803339
  B           5.45064415603935     -0.34513173680434     -6.05900868428859
  O           6.19971335527432      0.73149928201979     -5.63877881339568
  C           6.02830508872584      1.78792712834969     -6.63734254186645
  C           7.20795398618027      1.68013155339898     -7.59829174782551
  O           4.63616512693903     -0.05434067940643     -7.13120489677035
  C           4.65892587726173      1.39802831595816     -7.29983399467779
  C           4.54904724342003      1.72696633739313     -8.77738022901821
  C           3.45213857451400      1.93896414998317     -6.53821036785760
  C           6.03361735824261      3.13303229371800     -5.93367753713794
  H           5.31259536079430      1.21014915087704     -9.36239069278003
  H           4.65488825690465      2.80588047658688     -8.93332602866120
  H           3.56510537871699      1.42391765612383     -9.14808006810287
  H           3.35660052785371      3.02238704881425     -6.65894025217150
  H           2.54630241904933      1.46544680045259     -6.92865995766537
  H           3.52532836550638      1.70979490601417     -5.47013559499283
  H           7.21369379665989      0.71378057096838     -8.11251208511759
  H           8.13750606452169      1.77283981115954     -7.02901194031078
  H           7.17932640705872      2.47710105525961     -8.34750332316982
  H           7.02389752587961      3.32007898604317     -5.50738854391129
  H           5.81179238525368      3.93427647746531     -6.64669057596629
  H           5.29827544954149      3.16768635971633     -5.12665568776998
  H           3.94339993541483     -1.04865807724569     -4.22673906991348
  C           4.63029191582883     -1.89977708219677     -4.37746583401424
  O           5.52201705823979     -1.58463091320149     -5.48144972320853
  C           3.78952015705401     -3.11487674126582     -4.76059377851844
  C           5.47719031912917     -2.02850915837043     -3.12592009883380
  C           3.02825453820885     -2.85038716735698     -6.07559576550757
  C           1.83452074361926     -3.79513187285638     -6.19727613668205
  C           0.76913595828626     -3.46222658214010     -5.13464965891583
  C           1.41605613742947     -2.91764606068278     -3.84760687252838
  C           2.80649703259737     -3.51484627706948     -3.63018266306303
  C           5.87000440890681     -3.25793490026023     -2.59485101452428
  C           6.65924913364890     -3.31459875389345     -1.44830540147850
  C           7.07288498829194     -2.14293183545192     -0.82130368523172
  C           6.70154696626044     -0.91041470111607     -1.35434818282046
  C           5.91146446422453     -0.85786551109396     -2.49699050213853
  H           4.47889915240038     -3.95182358684626     -4.93954298971269
  H           3.70860286379956     -2.95446614629130     -6.92567357919419
  H           2.67041358558157     -1.81040853769265     -6.09577994002653
  H           2.18384134710168     -4.82966576143607     -6.07525983244462
  H           1.39297418138943     -3.73364911935196     -7.19828456025815
  H           0.17705837383075     -4.35809917154205     -4.90884129255020
  H           0.07040618017027     -2.71718455320609     -5.52881443625932
  H           0.77546813549353     -3.17455062753164     -2.97409145345123
  H           1.48514554161229     -1.82360672213509     -3.88611209676717
  H           2.71905222296926     -4.60871400334654     -3.60481984945475
  H           3.20278706683044     -3.21540415620138     -2.65545643023945
  H           5.55367428604417     -4.18390810718540     -3.06555059533677
  H           6.95047501150667     -4.28005848405491     -1.04376591892597
  H           7.68448377254519     -2.18942847187119      0.07539950367101
  H           7.02520637223760      0.01060433777121     -0.87728540686851
  H           5.63039111443386      0.10547019657172     -2.91652580317189
