# Supplementary material for: Iron-borane catalyzed carbonyl hydroboration and isolation of an iron(I)-ketyl radical
Source: Nat Commun. 2026 Feb 19;17:2929. doi: 10.1038/s41467-026-69500-2 (PMC13031794; doi:10.1038/s41467-026-69500-2)
Supplement: Supplementary file 3 — Source data [file 41467_2026_69500_MOESM3_ESM.zip › xyz files/ketone.xyz]

30
Coordinates from ORCA-job OPhCy
  O   -2.00322371882848      0.14004939905467      1.66262983897665
  C   -1.04015506251925      0.01204110145836      0.92254520897336
  C   0.28876313772496      0.57327734768997      1.34298320684804
  C   0.29840302667666      1.43800664474232      2.44539420245377
  H   -0.64656732135974      1.65555922981804      2.93298713536346
  C   1.50301469925718      0.27788564024403      0.71048755805563
  H   1.53617617427842     -0.39883223746701     -0.13516116892423
  C   1.48341918352144      1.99961733837599      2.89608622999676
  H   1.47265163952041      2.67546632965253      3.74633445759019
  C   2.68606193471301      1.69602645081947      2.26101763252690
  H   3.61593630306844      2.13170519375819      2.61560962391411
  C   2.69265479629713      0.83065616619183      1.17183811983794
  H   3.62801616477647      0.58405709609112      0.67791096257663
  C   -0.08227181654596     -2.48095615711623     -1.85246754976188
  C   -1.14178803553572     -2.05953264090578     -2.87133646047165
  C   -1.28159532118667     -0.52033256995800     -2.92781645288279
  H   -0.90588194490471     -2.45512458229578     -3.86530280812517
  H   -2.09896205030463     -2.51196554667652     -2.57868520086359
  C   -0.80356418255259      0.15600549829063     -1.63043474482418
  H   -0.70271156409490     -0.12015137564607     -3.76869000364197
  H   -2.32814536860650     -0.25340003173360     -3.11628301651190
  C   -1.21112058928313     -0.69423572876625     -0.41439274125567
  H   0.28068158839295      0.29896156549317     -1.66179596090928
  H   -1.23864594555150      1.15882318987698     -1.54564058858014
  C   -0.53254551321435     -2.09656250663679     -0.43640794863538
  H   -2.29551184629479     -0.84434883597943     -0.48681311308696
  H   0.31231621011216     -2.14323343329954      0.25936493973379
  H   -1.26104391500818     -2.83077751749286     -0.07333071954218
  H   0.09833865320338     -3.56094919417807     -1.90093618719666
  H   0.87417348424849     -1.99759603340533     -2.09733285163360
