# Supplementary material for: Iron-borane catalyzed carbonyl hydroboration and isolation of an iron(I)-ketyl radical
Source: Nat Commun. 2026 Feb 19;17:2929. doi: 10.1038/s41467-026-69500-2 (PMC13031794; doi:10.1038/s41467-026-69500-2)
Supplement: Supplementary file 3 — Source data [file 41467_2026_69500_MOESM3_ESM.zip › xyz files/ts_10a-11.xyz]

174
1 imaginary frequency, v=-39.65 cm-1
  C          -4.49053673577317     -3.81340754223141      0.22587735560336
  C          -4.13238721225755     -2.52276806404646     -0.18759149052720
  C          -4.88924909618070     -1.83520575680232     -1.15848792115313
  C          -6.02745785907751     -2.49758886640417     -1.65096205344526
  C          -6.39766601874374     -3.76900710933716     -1.22631766080337
  C          -5.62021979226760     -4.43949791571433     -0.28725097792403
  P          -2.63583077857364     -1.70123392302015      0.50668983266607
  C          -1.35206555755945     -3.05235031719441      0.33163951299667
  C          -1.04647342595597     -3.24478010743332     -1.15686700473081
  B          -4.54768641713894     -0.31203928087120     -1.62878096188204
  C          -5.03507462560576      0.73543070348544     -0.45973968334309
  C          -4.38319872033896      1.80307364491840      0.20231161430314
  C          -5.07504214853785      2.61137094125832      1.12027019756192
  C          -6.41087025720655      2.39337271372100      1.41769107481502
  C          -7.07298944183324      1.34168898514120      0.78929590808196
  C          -6.39077848127650      0.54356209446004     -0.11663376496290
  P          -2.59059893033880      2.14328807609035     -0.05473241586663
  C          -1.90806771102796      2.42147289895269      1.70397072030507
  C          -1.85856122512308      3.85804283519870      2.23421843927504
  C          -5.18950293719054      0.07598099033713     -3.06700874995217
  C          -5.82073093590242      1.30296472208657     -3.31653040766735
  C          -6.34389743638789      1.62518235819470     -4.56805267983269
  C          -6.25577829511877      0.71736031877493     -5.61943056423056
  C          -5.63554893157926     -0.51227917068278     -5.40273637245979
  C          -5.11262636880180     -0.81724815876236     -4.14945651356573
  C          -2.60558336774059      3.86769054847991     -0.80364031552082
  C          -1.20397838962575      4.23086124297406     -1.28435790395854
  Fe         -2.14189376728036      0.13882473030669     -0.93792202818980
  N           0.66577742579771      0.09290939542071     -0.77992052868223
  N           1.78771079099052      0.15279124456392     -0.77661246943837
  Fe          3.64158484221479      0.23717721473125     -0.63685336016041
  C           4.62966390499962      0.19105262349359      1.33099507610408
  C           3.74761311643301     -0.91962264818082      1.49448631982591
  C           2.68532347818992     -0.89374834918427      2.41597133281510
  C           2.42699673509023      0.24333128288532      3.15487615346324
  C           3.23861021516955      1.37773080768270      2.97399484616347
  C           4.29406465067412      1.35341236833063      2.08398665853912
  B           5.79608486139880      0.11443119086881      0.29413182925360
  C           6.43341629315595     -1.34909411172943      0.16098701200914
  C           5.90856443856553     -2.25052337919686     -0.78185693425507
  C           6.34407445176552     -3.57663384674080     -0.86085397450862
  C           7.33425246491383     -4.02918538428054      0.00495941329005
  C           7.87234320789713     -3.15583894803345      0.94918740500481
  C           7.42180697744164     -1.84068037328556      1.02894680719251
  P           4.67383208681624     -1.47069059566465     -1.87579915826726
  C           3.53074046882702     -2.85225515986048     -2.41452521597781
  C           2.80316186404714     -3.42736322555268     -1.20043076679366
  C          -3.65322160978096      4.02973625658559     -1.90423407973727
  B          -1.68953612277090      0.83739023387589     -2.76664193066024
  O          -0.64524422736929      0.11481200825678     -3.36393368844229
  C          -0.79557077022348      0.26127572467659     -4.81524645439651
  C          -1.66375381100530     -0.89753715168092     -5.29199611390558
  O          -2.27022563493452      1.69601438371068     -3.67842696176830
  C          -1.50621011151064      1.64636523068931     -4.92303983321426
  C          -2.47583481366101      1.77836076861793     -6.08488302760947
  C          -0.52965548103024      2.81959318759253     -4.90229995073345
  P           4.44248762138709      2.33799278127478     -1.25390702641738
  C           4.75582843791203      2.35284991518887     -3.11439842209729
  C           5.17529422285524      3.69612492524487     -3.71081475244714
  C           6.67373479882898      1.42352949923672      0.05870568179591
  C           6.10528152188351      2.58035743525017     -0.52377327363824
  C           6.80992343185602      3.78714426438245     -0.58485632535129
  C           8.12203219158864      3.85785704738972     -0.12918897672623
  C           8.72954971599879      2.71145123006148      0.37976966297661
  C           8.01427585999578      1.52216127066890      0.47284775703864
  C           3.55464652789964      3.96348737769841     -0.94253307295371
  C           2.19351174669434      3.98454561365079     -1.63792287913153
  C           3.38956600775425      4.23999641629548      0.55205119078860
  C           5.71059935164555     -1.12883528061392     -3.42460848874035
  C           7.04789029701767     -0.48555701139485     -3.03664509078613
  C           5.97853720898103     -2.36792232513154     -4.28289507930120
  C           3.57756421273176      1.74556199757506     -3.88534768885252
  C           2.53061634948561     -2.31874926607228     -3.44441750350587
  C          -2.93784977851547     -1.58278705955678      2.36493598831575
  C          -4.20612077683470     -0.77356699882300      2.64742101739906
  C          -2.99955916161864     -2.90822761570490      3.13180554919940
  C          -0.52226390474395      1.78254777015569      1.82975112725025
  C          -0.09439706086551     -2.73503950756598      1.13654868849539
  C           0.57053399489832      0.19577125375669     -5.47272137253595
  H           4.00592996543069     -1.87232201922733      1.03699253707831
  H           4.13526562543005     -3.64444669698549     -2.87509855423445
  H           5.60748196128503      1.66889571020206     -3.20639258036039
  H           6.34549700529915      4.67955616254791     -0.99581765791149
  H           4.18099150609364      4.75628699848201     -1.37494275970672
  H           4.92922261350463      2.22941949492134      1.98626821498805
  H           5.12412217818267     -0.41407568236615     -4.01492208952778
  H           8.67062818822362      4.79396992043635     -0.18680227117996
  H           5.90975047531023     -4.26215175462955     -1.58433374112808
  H           6.94281407859081      0.31640191755560     -2.30127666681596
  H           7.71570573605278     -1.23611869922530     -2.60086153245530
  H           7.53241781130302     -0.07787386486478     -3.93179045578156
  H           2.08405673779156     -1.78678950305959      2.55806789950453
  H           1.61610664643491      0.26004139274561      3.87733789373148
  H           4.36840999075254      4.43494247432659     -3.66332872436367
  H           6.05685236736354      4.10945336955769     -3.21289458772724
  H           5.42800642868496      3.55670702542570     -4.76911028521001
  H           3.49674027499633     -3.84499753742050     -0.46336550777958
  H           2.20709041447542     -2.65148481402650     -0.70866605547038
  H           2.12001648249621     -4.22404203011641     -1.51673354199112
  H           3.21017199809638      0.82434454781931     -3.41846544399589
  H           2.73548909695419      2.43980881662689     -3.95074664050161
  H           3.88448633630604      1.50927788203394     -4.91207400042108
  H           9.76176514696395      2.74958674831599      0.71912486257127
  H           7.67684916992630     -5.05901434366824     -0.04796848565667
  H           1.91019798701328     -1.52516892795930     -3.01306417835809
  H           3.02415959917922     -1.91129427648200     -4.33316034732765
  H           1.86045529472749     -3.12314694953076     -3.77119615700294
  H           7.82183869725271     -1.19820140633729      1.81009862088366
  H           8.63269162439845     -3.50993129848456      1.64094579446389
  H           8.50964076045934      0.65042504747190      0.89117025011990
  H           6.49883595108240     -3.14074496302809     -3.70612736507119
  H           5.07047395260978     -2.80170773944941     -4.70861363869184
  H           6.63367316780552     -2.08639388893088     -5.11638146264115
  H           3.04691477580546      2.27606287731984      3.55643069562698
  H           2.27688099379026      3.99936528352912     -2.72667843439272
  H           1.58988910895041      3.11447448109316     -1.35400624227767
  H           1.64389602060961      4.88443205790216     -1.34061638875319
  H           2.76290023154906      3.47594132935285      1.02423347016358
  H           4.35069290438553      4.26516116319317      1.07402432667291
  H           2.90236852283706      5.21271810957280      0.69028280427536
  H          -4.63897932333947     -1.78684287535600     -4.00049163918104
  H          -1.79722868801138     -3.97887340126927      0.71678390153248
  H          -2.60426217108754      1.84590714780123      2.33009923799071
  H          -4.56040945117486      3.43042902897366      1.61331443264666
  H          -2.87877899573370      4.53877123547767      0.02162118686308
  H          -5.90865530844924      2.02551132870790     -2.50946825763637
  H          -2.06758482988557     -1.01127237018367      2.72171362225729
  H          -6.92672279169528      3.03414991519076      2.12782346726722
  H          -3.88071043128637     -4.35163093876286      0.94431250350094
  H          -4.18766004982587      0.21383583216975      2.18315343560929
  H          -5.08909685691913     -1.29901506937992      2.26638974080773
  H          -4.32691610444901     -0.64699887263959      3.72986288504207
  H          -5.55812265017936     -1.23328421229350     -6.21363473167892
  H          -6.66612554483592      0.96234170849014     -6.59583295069930
  H          -1.15142022473024      4.47170390778125      1.66598144016267
  H          -2.82759467298825      4.36303829504059      2.22796264029576
  H          -1.50830900149413      3.83804125582515      3.27339246471833
  H          -1.95830568945285     -3.43535292501764     -1.73304531208102
  H          -0.55743327082796     -2.35677509857944     -1.57672279958343
  H          -0.37072184388665     -4.09640952002424     -1.29551414110208
  H          -0.53615133763981      0.72500990252571      1.54822165991621
  H           0.21353549709193      2.28650751853308      1.19100995804434
  H          -0.16827806826378      1.85579270817779      2.86483332700055
  H          -8.12050875936483      1.14474526680461      1.00353512267214
  H          -5.88427794050640     -5.44158934935461      0.03983450771121
  H           0.36226485677604     -1.80155284586975      0.79683259309239
  H          -0.30036253200436     -2.63610700751311      2.20672982515485
  H           0.64482187129448     -3.53542081070087      1.01090825013537
  H          -6.64047066415833     -1.99846761040599     -2.39745620678378
  H          -7.28743723402719     -4.24055411245905     -1.63653256319155
  H          -6.93463801561874     -0.26881966519385     -0.59249863699536
  H          -3.94352411679488     -3.42655002558756      2.93853553311827
  H          -2.17711624435898     -3.58996088659821      2.89988956665850
  H          -2.96104764710133     -2.69557934752867      4.20707196439427
  H          -6.82548563510592      2.58831881031491     -4.72079993225653
  H          -0.88403009256149      3.55468116232025     -2.08327958698583
  H          -1.18880659132160      5.25499906532948     -1.67767478416144
  H          -0.46826035936084      4.17017339900278     -0.47728504748784
  H          -3.49427025456288      3.31822114634581     -2.71739370691568
  H          -4.66513490896186      3.89203530917366     -1.51343705031895
  H          -3.58302064972054      5.04486073547128     -2.31547905628894
  H          -3.28475654059825      1.04804980943904     -6.01113018286924
  H          -1.95225568025418      1.63977465481686     -7.03775127099319
  H          -2.91933347791778      2.77932371732076     -6.08067665696749
  H           0.02137583019815      2.89572710793024     -5.84565850571602
  H          -1.09352800690025      3.74628720192742     -4.75536806490619
  H           0.19048538195218      2.72044300771124     -4.08288392110657
  H          -2.66196454134255     -0.84520033232202     -4.85020415498216
  H          -1.19451771355008     -1.83786067969823     -4.98402146623762
  H          -1.76308268811940     -0.89987044057869     -6.38260943134413
  H           0.48198965694736      0.41915142292195     -6.54206128933142
  H           1.26957063284667      0.90201988063181     -5.02304318930985
  H           0.98213782950654     -0.81260837755163     -5.36989640392197
  H          -3.27305122914242     -0.32709889536711     -2.04667090037961
