# Supplementary material for: Iron-borane catalyzed carbonyl hydroboration and isolation of an iron(I)-ketyl radical
Source: Nat Commun. 2026 Feb 19;17:2929. doi: 10.1038/s41467-026-69500-2 (PMC13031794; doi:10.1038/s41467-026-69500-2)
Supplement: Supplementary file 3 — Source data [file 41467_2026_69500_MOESM3_ESM.zip › xyz files/HBpin.xyz]

22
Coordinates from ORCA-job hbpin
  C   0.44942043585302      0.65979056325936     -0.03468362334770
  C   -0.33505236327207     -0.61997057748808      0.41980672926568
  O   0.61653903480288      0.42968259528251     -1.47133444604454
  B   -0.36401142624963     -0.44681572563859     -1.84881905638887
  O   -1.04958402830594     -0.99834752950505     -0.80122295392476
  C   -1.34965344676258     -0.38932676497505      1.52623179927395
  C   0.57790644083813     -1.79215897713797      0.76853418372869
  C   -0.36269706736263      1.94469765545745      0.10580826073302
  C   1.82075329712693      0.82740158563632      0.59570419888817
  H   -0.59822228068758     -0.70674606692194     -2.98599554059593
  H   -2.11033555112596      0.33504716879574      1.22942743434420
  H   -0.85205546980596     -0.02740165767970      2.43267366115482
  H   -1.84991972639901     -1.33222666718538      1.76549012097496
  H   1.11098327875568     -1.61607995914636      1.70809271452304
  H   -0.03153912272351     -2.69346935378356      0.87938324977476
  H   1.31132670425472     -1.97227870654799     -0.02348854519493
  H   -1.35434258991740      1.83816180263642     -0.34457235234433
  H   0.16209229660454      2.75152715306021     -0.41353094264407
  H   -0.48177369551774      2.22874771156884      1.15616256246105
  H   1.73253996922124      0.92290558127559      1.68343986841961
  H   2.47435508548834     -0.01677367147169      0.36821226566690
  H   2.29034722518453      1.73733424050891      0.21085191127628
