# Supplementary material for: Iron-borane catalyzed carbonyl hydroboration and isolation of an iron(I)-ketyl radical
Source: Nat Commun. 2026 Feb 19;17:2929. doi: 10.1038/s41467-026-69500-2 (PMC13031794; doi:10.1038/s41467-026-69500-2)
Supplement: Supplementary file 3 — Source data [file 41467_2026_69500_MOESM3_ESM.zip › xyz files/ts_10-10a.xyz]

174
1 imaginary frequency, v=-76.58 cm-1
  C          -6.42752412026791      1.70389796873044     -4.43207781742299
  C          -5.91380455862186      1.40274246439697     -3.17381370099779
  C          -5.25981693150818      0.18823895209810     -2.90738491659257
  C          -5.14347475076118     -0.71184235576362     -3.98155968703961
  C          -5.66907715157201     -0.42974836485404     -5.23798556627361
  C          -6.31338153151722      0.78415795152419     -5.47101562180275
  B          -4.79132000310501     -0.20729833570507     -1.43591680494486
  C          -5.30322742358325      0.79931974439016     -0.29553057039132
  C          -4.61407308623167      1.80393162329860      0.40266812439387
  C          -5.29094614557421      2.62715912734945      1.31545130607566
  C          -6.64337403787807      2.45879426748240      1.57434769900107
  C          -7.34122296446543      1.45695794735956      0.90399804228799
  C          -6.67785937485310      0.65558493454443     -0.01439491070674
  P          -2.80486045412636      2.01237360443185      0.13425344607608
  C          -2.76288435551445      3.72407342859302     -0.65474749435830
  C          -3.77424416877360      3.87023359841384     -1.78988739260167
  Fe         -1.86586278264985      0.09687263134058     -0.87160513963573
  B          -1.91113703383979      0.37546323699872     -2.94163273308375
  O          -2.25237000722529      1.51453126228234     -3.64568998202686
  C          -1.53929503455255      1.51313553349654     -4.91517655069547
  C          -0.33447601882110      2.43118043329492     -4.73635078662055
  N          -0.07916670349204      0.21800355238757     -0.82222578535708
  N           1.09197662544937      0.24019981698635     -0.86871980660300
  Fe          2.95977123482563      0.27597998720625     -0.70276319111062
  B           5.03968609446200      0.11261692752250      0.32793447242983
  C           5.91827246793948      1.43536290380264      0.16920932339841
  C           5.43704745092892      2.57559526315993     -0.51100944128179
  C           6.14750871158494      3.78186788047241     -0.49089731829592
  C           7.37660642428788      3.86771140646718      0.15251741574036
  C           7.90267316278684      2.73557782770080      0.77055478419024
  C           7.18126759426351      1.54683079620465      0.77763543270168
  P           3.87968708792959      2.33740503993578     -1.45527090836333
  C           2.99265539835778      3.97963393590255     -1.25976617609141
  C           2.56398974986729      4.20616127998005      0.18994469400001
  P           4.11899115444854     -1.41355198263505     -1.92123636095451
  C           5.29841265991733     -1.06917998297526     -3.37484063174038
  C           5.60539406431618     -2.28875961496283     -4.24794447324132
  C           3.84526708754194      0.14878627817374      1.36153944682970
  C           3.18394855210759     -1.04232914459216      1.76230404943518
  C           2.23786762362517     -1.04151037128666      2.78109724414172
  C           1.88820720725523      0.14737353391363      3.41407742985735
  C           2.47458440100353      1.34445792869164      3.00490390161667
  C           3.42550446590514      1.34489133743926      1.99395591175210
  C           4.46134343390387      2.36566469978426     -3.25425439515218
  C           3.39522029625459      1.81415290344300     -4.20901592573334
  C           3.06020330655203     -2.81365883391431     -2.56171018403410
  C           2.08934218105422     -2.28987927685972     -3.61875553261827
  C           5.27578815277670     -2.21858334094449     -0.75945303277489
  C           5.71912306099545     -1.33325370616866      0.23556992901890
  C           6.64542776003021     -1.82729751209756      1.16763669496766
  C           7.12188433031334     -3.13339908837466      1.09331160965313
  C           6.67122848108670     -3.99160136692710      0.09102011452646
  C           5.74064681681427     -3.53488894503612     -0.83616883674355
  C           2.31352283113715     -3.47245531276119     -1.40752556578280
  C           5.02533982723592      3.69320697036890     -3.76131636303204
  C           1.79022903135007      4.04611620280008     -2.19788110336173
  C           6.61762465728091     -0.47383106252390     -2.86724774758530
  P          -2.67301717140871     -1.66743319587926      0.51492664079923
  C          -2.97982370133239     -1.54200033474912      2.38396103312940
  C          -2.96522204878807     -2.86232202458817      3.16287086050867
  C          -2.15233450981211      2.34959140182080      1.89687846586618
  C          -0.77181732901460      1.72173345235244      2.08633179894750
  C          -1.44841467844864     -3.07684632994244      0.37671132747979
  C          -0.15529396486406     -2.73030854165327      1.10879406730538
  C          -4.19847272561876     -2.46770992615322     -0.13639701161370
  C          -4.98626651363714     -1.75032527571225     -1.05399032738702
  C          -6.13274870730866     -2.40036535828499     -1.55405164851826
  C          -6.48931120023418     -3.68583737078252     -1.16506804209906
  C          -5.68911338409325     -4.38183562356338     -0.26490211981577
  C          -4.54740698227834     -3.77161753466950      0.23974903440252
  C          -1.22128312289636     -3.39331113407807     -1.10261850928965
  C          -2.09526868166721      3.80646278144401      2.37227748715079
  C          -1.34840538548744      4.00574720037626     -1.14544902160100
  C          -4.29843485516738     -0.81893090075237      2.67031677564896
  C          -1.14407645918769      0.00188811446495     -5.10123542446952
  C           0.25366746129148     -0.21190971362434     -5.65919578170451
  O          -1.19634295228451     -0.51636112391895     -3.73065062089556
  C          -2.14195917613189     -0.80156443123418     -5.92469176238717
  C          -2.47134417227837      2.06446149477371     -5.98232425613996
  H           3.48207370255943     -1.98880496040488      1.31800849175197
  H           3.72944110196978     -3.55294405796104     -3.02028692766193
  H           5.28862294164739      1.64869751897520     -3.22573937334319
  H           5.75006505067112      4.66563598677514     -0.98152090506033
  H           3.70209914116956      4.76969284614247     -1.54049564349829
  H           3.92043220510527      2.27364467303657      1.72943314544869
  H           4.78259435990251     -0.32739432710356     -3.99362762224594
  H           7.92453529033518      4.80598971920722      0.15905150937768
  H           5.37400707117976     -4.21217098600594     -1.60323847602663
  H           6.47915044447400      0.31080706458295     -2.11865629070061
  H           7.23343947894245     -1.25353545963640     -2.40681851959482
  H           7.17825361868487     -0.05343356886933     -3.71101583581847
  H           1.78734236554176     -1.97757212577803      3.09660562215566
  H           1.16189938893727      0.14193979133110      4.22207150696058
  H           4.26499266598664      4.48061664864209     -3.78546301485153
  H           5.86790635015362      4.03997023721186     -3.15709632035818
  H           5.38905666916884      3.55955409448502     -4.78775675108681
  H           2.99220159367695     -3.85947502458728     -0.64102731869580
  H           1.63791917380224     -2.75446566063283     -0.93590244860781
  H           1.71013231609955     -4.30616473619338     -1.78423369243548
  H           2.86205945354482      0.96284300097194     -3.77048555358289
  H           2.65544740361083      2.57343025112709     -4.47212997466007
  H           3.86571100623098      1.48485969878304     -5.14394875561264
  H           8.87147252803788      2.78392734681215      1.26150152585929
  H           7.03488128138658     -5.01437044137669      0.04074663122507
  H           1.39525293284768     -1.56201824261192     -3.18482727236744
  H           2.60792338050290     -1.80207814817960     -4.45105002869874
  H           1.49286411129619     -3.11362904147323     -4.02986309681887
  H           6.97470760157969     -1.20016945230387      1.99266324821498
  H           7.83318204296217     -3.49231529426809      1.83301452005217
  H           7.60868138559930      0.68698443303981      1.28453032932460
  H           6.05440219001603     -3.09667079437458     -3.65964959938409
  H           4.72578493082631     -2.67855897459181     -4.76635302399400
  H           6.33742399578723     -1.99810998218235     -5.01165849609808
  H           2.20178483202410      2.27796709781389      3.49068115332752
  H           2.08274953366691      4.09780550290573     -3.24821838135632
  H           1.14843406263075      3.17021239882714     -2.06467951286101
  H           1.19274457652408      4.93694345991378     -1.97644855671516
  H           1.90704743937779      3.39927788639876      0.53493918440832
  H           3.42345085391327      4.26230928235030      0.86494982937157
  H           2.01129455379005      5.15039130483220      0.26636143676381
  H          -4.64112261389367     -1.66424746011465     -3.81986242873628
  H          -1.89403089865388     -3.95887359661178      0.85396540524129
  H          -2.86223492953592      1.80632554600084      2.53644786374601
  H          -4.75488199481630      3.40834028219823      1.84407244322026
  H          -3.02865769735735      4.44070149370632      0.13263266160440
  H          -6.04426132634878      2.11873626224954     -2.36844487847401
  H          -2.14959773668743     -0.91568719230594      2.74153020613011
  H          -7.14642894902905      3.10040899039760      2.29279540608544
  H          -3.91654571029070     -4.33593552853857      0.91817755261120
  H          -4.36311816269891      0.15328947970787      2.18199872899029
  H          -5.14709278791550     -1.41912543068736      2.32323251859974
  H          -4.40744216841841     -0.67173986358370      3.75149858637605
  H          -5.57458674164525     -1.15637092569989     -6.04174261805128
  H          -6.72557316439795      1.00704891342315     -6.45180872679810
  H          -1.36216630803604      4.38298223190011      1.79756357038375
  H          -3.05131046000741      4.33232895623933      2.32065504644559
  H          -1.77064487888612      3.82214343786429      3.41995397543234
  H          -2.16217885608892     -3.63366599948185     -1.60857274870012
  H          -0.76338762757679     -2.54327859801851     -1.62349802400662
  H          -0.55169520350216     -4.25410345474188     -1.20422732595605
  H          -0.75113041293899      0.66452975955178      1.80892114415861
  H          -0.01509574572526      2.22843357412920      1.47636327857729
  H          -0.46681826204690      1.81252141846183      3.13503402758025
  H          -8.40003681670788      1.30173758443275      1.09497618015056
  H          -5.94214741977464     -5.39544250474149      0.03405937767658
  H           0.32897378584862     -1.85303095426312      0.67169767072434
  H          -0.33250947434771     -2.51249490596328      2.16585268321237
  H           0.55124498694277     -3.56771313445155      1.05485079693100
  H          -6.76461770141520     -1.87883061423083     -2.26814085909409
  H          -7.38447402478618     -4.14746258023947     -1.57414920894144
  H          -7.24384865490086     -0.11613559446988     -0.53204823069720
  H          -3.84520445056000     -3.46707620202548      2.92350357404497
  H          -2.07141028909873     -3.46711246438826      2.99493640577911
  H          -3.01322744683914     -2.63485868221170      4.23492615102731
  H          -6.93099747045626      2.65319021223084     -4.59805278777010
  H          -1.08762786772334      3.29567768757765     -1.93596482122040
  H          -1.27991317723807      5.02059355446085     -1.55725003739681
  H          -0.60036509061231      3.91283457624087     -0.35070915367760
  H          -3.62989861495054      3.10215863815241     -2.55459769982752
  H          -4.80141880706734      3.80841153842398     -1.42064108362765
  H          -3.64325045371744      4.85088909173037     -2.26552700687961
  H          -3.40781892875472      1.50316381593628     -6.02417033388511
  H          -1.99138908000188      2.03232650081507     -6.96673536522283
  H          -2.70761507026064      3.10801290484349     -5.75072928911955
  H           0.24216182510456      2.52400790742951     -5.66247865849308
  H          -0.68656154471069      3.42645138846565     -4.44667169047238
  H           0.32515703984350      2.05999081812588     -3.94671450466033
  H          -3.15749921936663     -0.66510134628478     -5.55408217026723
  H          -1.88437793080940     -1.86305130129409     -5.85189033337579
  H          -2.10900510181627     -0.50973759604114     -6.97970821423338
  H           0.33501836307494      0.24295382620841     -6.65273666633876
  H           1.02135632454853      0.21524331551647     -5.01231619486349
  H           0.44520558928008     -1.28393694905818     -5.76041658216507
  H          -2.98347415440057     -0.01638500223771     -2.07597793623955
