# Supplementary material for: Iron-borane catalyzed carbonyl hydroboration and isolation of an iron(I)-ketyl radical
Source: Nat Commun. 2026 Feb 19;17:2929. doi: 10.1038/s41467-026-69500-2 (PMC13031794; doi:10.1038/s41467-026-69500-2)
Supplement: Supplementary file 3 — Source data [file 41467_2026_69500_MOESM3_ESM.zip › xyz files/ts_A-10.xyz]

174
1 imaginary frequency, v=-29.19 cm-1
  C          -4.49514543590742     -3.87774585793712      0.48492833474330
  C          -4.14096008122041     -2.59647824481814      0.04027280131717
  C          -4.98357864638882     -1.85098822273438     -0.79244112786559
  C          -6.18743516406089     -2.46316059664103     -1.19395707627780
  C          -6.55112281157164     -3.72889012485408     -0.75112523282390
  C          -5.70509634531859     -4.44050936569952      0.09981629505530
  P          -2.54601993091498     -1.78854973274661      0.41959480155153
  C          -1.36198320749096     -3.23399592903789      0.30027030657205
  C          -1.39197276214903     -3.80840207431929     -1.11626316382079
  B          -4.65172707959884     -0.34400521069111     -1.23649526175649
  C          -5.38365326297248      0.77520542063341     -0.33657303306434
  C          -4.77041008457212      1.97133385819289      0.07637931858259
  C          -5.51439059049417      3.01348515015619      0.64666319143130
  C          -6.87410645148964      2.86074791504459      0.88371048148378
  C          -7.49053310898393      1.65562900628980      0.54939585263911
  C          -6.75683204145101      0.64344900722073     -0.05695069561645
  P          -2.95634227592853      2.04614492700635     -0.14091856461088
  C          -2.29078815705785      2.33916845696493      1.60938572410589
  C          -2.44662615991047      3.75384362947257      2.17437882759298
  C          -4.87789305371422     -0.12100670040205     -2.79964699488404
  C          -5.45136439887694      1.05180584476577     -3.32337696635519
  C          -5.78650706599083      1.17844247364394     -4.66896576617090
  C          -5.56972255425935      0.12095574152311     -5.54843872593031
  C          -5.00930708418351     -1.06160032251809     -5.06073020735233
  C          -4.66892342618528     -1.17167771597503     -3.71942415351106
  C          -2.68999458000767      3.69105916705171     -1.00154997358904
  C          -1.20351042407424      3.89669670237106     -1.27580861782759
  Fe         -2.10927930374954      0.03237109419307     -1.03275956610830
  N          -0.25087841464660      0.23543987533815     -1.16210128192772
  N           0.91831392479624      0.35488939168472     -1.18989195774784
  Fe          2.74868230826895      0.40911811130095     -1.01379972666131
  C           3.50011362921802      0.25164667131531      1.15157104259535
  C           2.79808911429067     -0.87027661927390      1.65860501836098
  C           1.96669772728972     -0.76621637421978      2.76804238298545
  C           1.76934109529385      0.46491400725422      3.38752640873891
  C           2.38771084036276      1.60172145436255      2.87139966881154
  C           3.23115436027044      1.49396295909093      1.77480537738102
  B           4.68904899034442      0.08806326246881      0.10352079900102
  C           5.22094360087536     -1.42429625547134      0.03910483811791
  C           4.77566523062652     -2.23732192552575     -1.01722023999056
  C           5.07642189947729     -3.60020985378745     -1.07896890632551
  C           5.84755621029267     -4.17854501711618     -0.07484250821320
  C           6.31068515139574     -3.39120602315405      0.97877816059074
  C           5.99459495283685     -2.03561841628910      1.03717683313373
  P           3.87950074520715     -1.24984305810004     -2.26330491689302
  C           2.82538459715534     -2.46092569703490     -3.21973835201719
  C           1.74033026840533     -3.05243562197160     -2.33115870708112
  C          -3.49658262844552      3.76825803486235     -2.29746188442026
  B          -1.70369180504474     -0.29375112391711     -3.94845201983638
  O          -0.93928982365230     -0.77972847527647     -4.96910249587928
  C          -0.97539369592724      0.21781724308872     -6.05019852419941
  C          -1.99809586408039     -0.28234792193202     -7.06306209785782
  O          -2.10814492309156      0.99853378255820     -4.11020327679459
  C          -1.42130734115359      1.52551581771370     -5.29672249928134
  C          -2.39629146759049      2.39723102269162     -6.06777432177393
  C          -0.25439006130016      2.35861931221035     -4.78331412751036
  P           3.80970014867217      2.45151672253838     -1.65246934134454
  C           4.50558539609873      2.47022277022953     -3.41184362363136
  C           5.19768954300213      3.75974523219719     -3.85420170100507
  C           5.69406627671332      1.32621575669978      0.02006855776565
  C           5.33633477522768      2.53024330434562     -0.62777898646035
  C           6.14460946015928      3.66850040804385     -0.52883943862871
  C           7.35161622808412      3.61962261537432      0.16038219609240
  C           7.75738402626921      2.42121175689986      0.74366621546263
  C           6.93692456294622      1.30037558764653      0.67532862984537
  C           3.06134188631890      4.16649888553022     -1.46952352049720
  C           1.93831140494037      4.37889919428600     -2.48476871267493
  C           2.55812238212116      4.39413541920183     -0.04413533549857
  C           5.29490180427738     -0.95379993559215     -3.51235287481922
  C           6.56267189301971     -0.44170043473474     -2.82217142080054
  C           5.66340109346342     -2.18884845465983     -4.34167354065021
  C           3.47144696129754      2.00696702822979     -4.44398806013176
  C           2.20218843328767     -1.75729411401837     -4.42422764367919
  C          -2.65602338488407     -1.43732307367365      2.27860055063119
  C          -4.01154147408666     -0.79197325842184      2.59027681433886
  C          -2.44909575407356     -2.64091387673261      3.20192218767405
  C          -0.83599539582786      1.88931052213428      1.74628511656759
  C           0.03810286473375     -2.80727720593767      0.72625237085289
  C           0.39967887013849      0.29843903663499     -6.69075587461376
  H           2.97289141302691     -1.84826412855267      1.21639906585589
  H           3.47969508966586     -3.27055234370683     -3.56635589820442
  H           5.27711904099738      1.69636933466896     -3.34372621019611
  H           5.84232538590941      4.60423003768310     -0.99032361054807
  H           3.85897847786373      4.89223087138735     -1.67837580924298
  H           3.76997272501451      2.37180067460891      1.43686251945657
  H           4.91786271046487     -0.18209235956833     -4.19350960416655
  H           7.97623728183150      4.50607567330584      0.22924185174713
  H           4.70541894138504     -4.21549635331789     -1.89490838719904
  H           6.38327398407199      0.39563553050596     -2.14582939147937
  H           7.02457655923792     -1.24053070367714     -2.23208360544836
  H           7.28520231159456     -0.12232712048054     -3.58307412953042
  H           1.49262124614436     -1.65451161940995      3.17509403287881
  H           1.13821682298224      0.53633132186937      4.26944219318489
  H           4.49860475961875      4.59796366222259     -3.93837583850845
  H           6.00487977506343      4.04660292734932     -3.17500310536961
  H           5.64112097496557      3.60553221779056     -4.84583275255405
  H           2.15011762383626     -3.52644502169360     -1.43331968874035
  H           1.04426710764418     -2.27074968502726     -2.01694813497634
  H           1.16949737818253     -3.80524187117815     -2.88745809023624
  H           2.90443873163823      1.14270142818582     -4.08211052357638
  H           2.75681327978952      2.79654258697275     -4.68921933283351
  H           3.97630412950037      1.72271817698243     -5.37601561174440
  H           8.70866569529458      2.36594007334473      1.26720297199061
  H           6.08095458535579     -5.23936705597072     -0.10904909304667
  H           1.53351768273032     -0.95839989768185     -4.08801106537040
  H           2.94800166790361     -1.31866060166647     -5.09531389612920
  H           1.59488848519661     -2.46158341555121     -5.00432241867479
  H           6.32387877774373     -1.45769480433325      1.89827482767779
  H           6.90322562990262     -3.84324276691277      1.77041069661452
  H           7.26604726936641      0.38280456804540      1.15542836219126
  H           5.95598463956049     -3.02601103716057     -3.69768392296225
  H           4.86404574598661     -2.52176160165822     -5.00729323937007
  H           6.53043791672863     -1.94278328720336     -4.96700218366884
  H           2.23401778061721      2.56896063826347      3.34362439316529
  H           2.31249480044337      4.45569194430876     -3.50770550460985
  H           1.21661386502990      3.55853789049201     -2.44756011738222
  H           1.40135676024006      5.30702431574864     -2.25733886518342
  H           1.82980366540665      3.62618620926692      0.24079114057014
  H           3.37463475952014      4.37783056113288      0.68404332943314
  H           2.06585185079235      5.37188587092607      0.02215086256774
  H          -4.25160458374610     -2.11053143290162     -3.35983735773282
  H          -1.72103466575249     -4.00485695102764      0.99536886289194
  H          -2.91117682154432      1.66283935437607      2.21170792205055
  H          -5.03962006975461      3.95652302348392      0.89924748417324
  H          -3.04688160781298      4.47522404763915     -0.31961643547529
  H          -5.67073396302680      1.87516279642754     -2.65019631489588
  H          -1.85854353080554     -0.70584171764430      2.47027478534624
  H          -7.44558216835111      3.66970131681698      1.33069823802463
  H          -3.82203431047377     -4.45561409655012      1.11188401418099
  H          -4.28061953921991     -0.00528994288879      1.88149747514674
  H          -4.80559904492293     -1.54578113902430      2.55000393033992
  H          -3.99932456972383     -0.36443750046463      3.59999925875499
  H          -4.84875154963862     -1.90387231088458     -5.73033447960735
  H          -5.84408199075334      0.20913381249398     -6.59687372739849
  H          -1.84035178220772      4.47933315455763      1.62163653893728
  H          -3.48138370843626      4.10160163307127      2.18647393298836
  H          -2.09000951273585      3.75733563800441      3.21166553912578
  H          -2.37946571465202     -4.20698805419851     -1.36734512268199
  H          -1.13588973167160     -3.04384267680091     -1.85763056298075
  H          -0.66016307800594     -4.61974140160855     -1.20671355710468
  H          -0.67504203170609      0.87255926294264      1.37950254135292
  H          -0.15162344693160      2.54461676657471      1.19750329264563
  H          -0.54425989780493      1.92380832511208      2.80114916521199
  H          -8.55083991979071      1.51428086666486      0.74483841004816
  H          -5.97714394903658     -5.43550243363561      0.44177478515591
  H           0.43190253241487     -2.02419860901943      0.07480078221713
  H           0.04242419081517     -2.41392335254758      1.74447415475854
  H           0.72908719710764     -3.65831599201762      0.68896045777513
  H          -6.84294079926250     -1.93776295913657     -1.88564662169139
  H          -7.48900417913969     -4.17095052418128     -1.07887615452945
  H          -7.26777903831833     -0.27438499523043     -0.33617924642079
  H          -3.22653438627366     -3.39665558397754      3.04748817760254
  H          -1.47334920360029     -3.11866624880678      3.08507113998059
  H          -2.52933596999986     -2.30452196856055      4.24327111833721
  H          -6.23659848848277      2.10100026417661     -5.02935659677855
  H          -0.80170024726621      3.03938104545224     -1.82581843071821
  H          -1.05443302475898      4.79524191904655     -1.88594192169294
  H          -0.61285085958457      4.01282880365647     -0.36247840307585
  H          -3.25542179464644      2.93408547698420     -2.96399111904555
  H          -4.57203870963683      3.74957482541893     -2.10256538129225
  H          -3.26215382331035      4.70495296884445     -2.81870641360089
  H          -3.31218685045981      1.85484958987355     -6.31028107753218
  H          -1.93352486833503      2.75491132288050     -6.99392528111316
  H          -2.66485066143983      3.26709190139516     -5.46033138186876
  H           0.31356124943333      2.79631511218783     -5.61006223608842
  H          -0.64817015069251      3.17304007931946     -4.16870976956744
  H           0.42351556951908      1.75952907806896     -4.16687087560188
  H          -2.99189550110158     -0.35698861661466     -6.61467589914743
  H          -1.69654939968016     -1.27651508125869     -7.40697810347550
  H          -2.04993435481900      0.38267670311585     -7.93068022348725
  H           0.39898282229185      1.06167846390879     -7.47637111777375
  H           1.17714985247580      0.54406593671184     -5.96531131070495
  H           0.64548246065556     -0.66407268525623     -7.14961233694785
  H          -1.98031683849799     -0.97047380052928     -2.99556282100583
