# Supplementary material for: Iron-borane catalyzed carbonyl hydroboration and isolation of an iron(I)-ketyl radical
Source: Nat Commun. 2026 Feb 19;17:2929. doi: 10.1038/s41467-026-69500-2 (PMC13031794; doi:10.1038/s41467-026-69500-2)
Supplement: Supplementary file 3 — Source data [file 41467_2026_69500_MOESM3_ESM.zip › xyz files/ts_11-13_ts1.xyz]

127
1 imaginary frequency, v=-233.99 cm-1
  C          -2.82638302748777     -4.14265099691880      0.02595934436189
  C          -2.15660626332290     -2.91540557733614     -0.00798659732200
  C          -2.85395946883253     -1.69521979110281     -0.01618393105979
  C          -4.25655261882738     -1.75616496596383      0.00752500957246
  C          -4.93086116139347     -2.97370795028594      0.05087587034756
  C          -4.21718071782017     -4.17137170396342      0.05982251172271
  P          -0.34011758244583     -2.67781772521045     -0.03068154963934
  C           0.30376195200152     -4.24043067021500     -0.84522145673453
  C          -0.14190666525984     -4.29966085437497     -2.30751588499727
  B          -2.03847626921142     -0.32732171388022     -0.16813429540681
  C          -2.03019057603610      0.73892042345186      1.01306528023603
  C          -0.87650169922823      1.50990777754736      1.28573341429089
  C          -0.90016900114966      2.53176224710410      2.24107623704315
  C          -2.04968625247545      2.77717702177911      2.98544929831819
  C          -3.17987113974299      1.98966336855380      2.77478188995282
  C          -3.16451370659235      0.99307331581450      1.80453905579247
  P           0.63866278055586      1.02751407246620      0.36158458089301
  C           1.79118053673964      0.31185289109214      1.68217128201536
  C           2.40790982015055      1.30148299137621      2.67053629684648
  C          -1.93017536744783      0.20003191639076     -1.63579586480758
  C          -2.07684780034262      1.56309476678421     -2.01720380397582
  C          -2.01897013458085      1.96149119690098     -3.33567294549541
  C          -1.74890796669342      1.02571949966863     -4.35500489724665
  C          -1.55646483772343     -0.29975716893198     -4.03009454636173
  C          -1.65121454769924     -0.72756106156554     -2.68970245514099
  C           1.42777618057519      2.69295215433230     -0.03060782388404
  C           2.79980063223760      2.52172509918810     -0.68768442276426
  Fe          0.03978506211997     -0.65162214608894     -1.12932380193256
  C           0.49884674522908      3.52897319271613     -0.91180777133797
  B           2.21367999234137     -0.56838186898303     -3.30764098367147
  O           3.44863326741499      0.07983859125000     -3.15679183426542
  C           3.76143626555305      0.71646296601757     -4.42850785613182
  C           4.61235407670534     -0.24049271091445     -5.26487046789341
  O           1.55415681784439     -0.11892273437481     -4.45609976517065
  C           2.33539332659863      0.95841556077162     -5.03430538605633
  C           2.26002539229935      0.85683510303492     -6.55040697049718
  C           1.71616166841672      2.27671961741028     -4.57576179817230
  C           0.09888786179724     -2.97054999314189      1.79535455439042
  C          -0.79396634255032     -2.11376528082830      2.69946304975181
  C           0.01172262482974     -4.43049875927469      2.24884273026883
  C           2.86062136160020     -0.56833210415526      1.02395779515695
  C           1.82812882251879     -4.29690378115235     -0.73739776568461
  C           4.56025309235326      1.98023209797940     -4.14811609219115
  H          -1.74876888426756     -1.79709464440850     -2.50106417130852
  H          -0.12275449492424     -5.09868376259820     -0.31030233404930
  H           1.12107850333513     -0.34750150548008      2.24640579394433
  H          -0.02019059701821      3.14458306083369      2.41614843890869
  H           1.56257343368183      3.22133239057273      0.92360176160243
  H          -2.29485640116057      2.29518735603047     -1.24294846469388
  H           1.13879030263058     -2.63094165710975      1.89715863899908
  H          -2.05826991003538      3.56674448575549      3.73208143282877
  H          -2.27512058191497     -5.07950683030479      0.01279891413510
  H          -0.86401747669358     -1.07470577336474      2.37054826123739
  H          -1.81264718378838     -2.51590872236427      2.71840906864171
  H          -0.40393200423706     -2.12956306286460      3.72439375371013
  H          -1.35480927271841     -1.02964683663160     -4.80959960665791
  H          -1.70429607493082      1.34807978604119     -5.39205064613505
  H           3.09232754713676      1.99984995742666      2.17881366325019
  H           1.64654074952833      1.87917652461484      3.20184495146741
  H           2.98690529011729      0.75028960690553      3.42213363921006
  H          -1.23267597392974     -4.28231494584065     -2.40217583516197
  H           0.26829776929822     -3.45549954962690     -2.87452174075344
  H           0.22448846555979     -5.22351068329987     -2.77361092078411
  H           2.39960363598212     -1.31175584928094      0.36246070262776
  H           3.56628087448620      0.01801750890113      0.42682589875297
  H           3.43362395546659     -1.10445004867272      1.79145685883641
  H          -4.07860120150370      2.16049587215067      3.36256725116518
  H          -4.74254711068142     -5.12255272280653      0.08075875700835
  H           2.27529048093210     -3.49350535020689     -1.32895952718000
  H           2.18637321186051     -4.19400373240296      0.29210544407865
  H           2.20414958433204     -5.25094485687850     -1.12595623493493
  H          -4.83590283775975     -0.83661274565723     -0.04606178274454
  H          -6.01806108146489     -2.99167061835901      0.05773585438628
  H          -4.06246874758229      0.39979640078799      1.65280248152272
  H          -0.99989370880237     -4.82535485284281      2.10228673100595
  H           0.71868629465879     -5.08731320488811      1.73600533502669
  H           0.22962661008332     -4.48472279368178      3.32280877630265
  H          -2.18947294103295      3.00447195879004     -3.59365175873167
  H           3.55689582722052      2.16530338456767      0.01608086187298
  H           2.76400123050905      1.81221805946103     -1.52085587032748
  H           3.14515235165656      3.48685473751359     -1.07927216208566
  H           0.29465107364482      3.02742447056835     -1.86282236095955
  H          -0.46206322761972      3.71663414863393     -0.42343542337890
  H           0.96770633331930      4.49672171516002     -1.12892586564413
  H           2.55915081964798     -0.13210311893251     -6.90500750606311
  H           2.90297151699000      1.61051082099939     -7.01855324726497
  H           1.23024066999249      1.03951419587112     -6.87385522023907
  H           2.22048973571131      3.13551019084902     -5.03083565606653
  H           0.66273321738814      2.29152632721714     -4.86741268489964
  H           1.76504537845604      2.37465367533995     -3.48839369759058
  H           4.05576548791970     -1.13587006709150     -5.55490602421729
  H           5.48386799146597     -0.54731632324174     -4.67827160726412
  H           4.96430630501963      0.25109596220497     -6.17768480526381
  H           5.53305023675853      1.71122722919753     -3.72348802098807
  H           4.73386643129465      2.53351933634630     -5.07757389367852
  H           4.04469769248363      2.63343929257291     -3.44198094236698
  H           1.57032685195931     -0.79529739937929     -2.26619531396333
  C           3.46771287168344     -3.06012975449926     -3.90484275299811
  O           2.47767089558644     -2.31131962403940     -3.72357473461031
  C           3.34425793207380     -4.11173884087282     -4.97861594399840
  C           4.67720077788819     -2.98095164867446     -3.08266692101586
  C           2.14953080134431     -3.88292295911648     -5.90334697362854
  C           2.22496422455131     -4.83852930802351     -7.10866144189715
  C           2.82998844417827     -6.20667614481247     -6.72720808195984
  C           2.53865747243535     -6.52475755941196     -5.26197607982312
  C           3.26249195628259     -5.53004850001894     -4.33661807808261
  C           5.87632297259482     -3.60295549046401     -3.47906805731844
  C           7.00850655407476     -3.52283778555309     -2.68209898181860
  C           6.96460698815299     -2.83740000153409     -1.46842535047205
  C           5.77969855829208     -2.22573721876229     -1.05913877041767
  C           4.65060133075064     -2.28933973291231     -1.85856611691802
  H           4.25811355952529     -4.06347238594895     -5.58989562279762
  H           2.11690103396410     -2.84018611638134     -6.23648575338142
  H           1.22697333261300     -4.04697428719320     -5.33390257218777
  H           2.82314096785501     -4.38140079126670     -7.90648542956089
  H           1.21612233427571     -4.97765077997773     -7.51463954074806
  H           3.91865033246082     -6.19464490047178     -6.87630575024160
  H           2.43723163568271     -6.99200713209203     -7.38253203846718
  H           2.84889360815398     -7.54528253680366     -5.01003134292591
  H           1.45519413226038     -6.47562928639317     -5.09151449334921
  H           4.27451105953099     -5.88611216265808     -4.11352833149313
  H           2.73338375753896     -5.46340670466623     -3.37910230365153
  H           5.93579201626892     -4.13075121745979     -4.42492117983059
  H           7.93061479752086     -3.99511327532302     -3.00769692092688
  H           7.85152188107271     -2.78017077816088     -0.84384843491241
  H           5.73851013320295     -1.69418106360559     -0.11282633989764
  H           3.73603655670409     -1.80797102296634     -1.53833563891314
