# Supplementary material for: Iron-borane catalyzed carbonyl hydroboration and isolation of an iron(I)-ketyl radical
Source: Nat Commun. 2026 Feb 19;17:2929. doi: 10.1038/s41467-026-69500-2 (PMC13031794; doi:10.1038/s41467-026-69500-2)
Supplement: Supplementary file 3 — Source data [file 41467_2026_69500_MOESM3_ESM.zip › xyz files/ts_11-13_ts2.xyz]

204
1 imaginary frequency, v=-564 cm-1
  H           3.78135824476657     -0.49922264273825     -4.28077859277084
  B           4.35142476218130      0.00337389422899     -5.33389938466017
  O           5.63953875313523     -0.84942442966189     -5.34853089182749
  C           5.39263296756630     -1.42533953754821     -4.18760419164076
  C          -2.77849368759922     -4.76286696029512      0.74704608407743
  C          -1.98324124103681     -3.66004802758326      0.41974134169977
  C          -2.53764436001867     -2.38018192616578      0.23490721930470
  C          -3.92813412597429     -2.25651372129460      0.38518298676795
  C          -4.72527560230945     -3.34879037805919      0.71768906058339
  C          -4.15230357187093     -4.60625281323988      0.90069402321271
  P          -0.16494317799047     -3.69528350419270      0.19755399658121
  C           0.19531499149551     -5.41754709150371     -0.45534917367811
  C          -0.49118380631776     -5.63346488147572     -1.80529164410884
  B          -1.59679078936952     -1.16976366838079     -0.22152910061983
  C          -1.32920003423840      0.05551741881245      0.75534375220088
  C          -0.06824287760434      0.69592963777390      0.80255307852476
  C           0.12510231284824      1.84745171497664      1.57349812807683
  C          -0.90674859763092      2.36018512989541      2.35326186116173
  C          -2.13867571611566      1.70999942438250      2.36795866044021
  C          -2.33937259051501      0.58096949987861      1.58088634985174
  P           1.30022278292553     -0.11112828632291     -0.12967992401010
  C           2.44760477461118     -0.76960011959417      1.22655152435476
  C           3.25236959754986      0.26540593833022      2.01371385330937
  C          -1.48913807426806     -0.93042386128193     -1.76269680767714
  C          -1.40507435635686      0.34066209656071     -2.40217464978869
  C          -1.24213611519135      0.46472354557315     -3.76407420562659
  C          -1.11161890519393     -0.68255572770270     -4.57923870523595
  C          -1.19735014203946     -1.93489587972271     -4.01214144590356
  C          -1.39232252560749     -2.08231053009620     -2.61782416915866
  C           2.25383325485827      1.35413328907793     -0.82745949116365
  C           3.51131243360994      0.90053456692188     -1.56594111641979
  Fe          0.32803015516879     -1.92737803041713     -1.21780350008443
  C           1.38125513320819      2.20095428899469     -1.75435783584862
  C           0.45185382721716     -3.78156229134917      1.98919130669228
  C          -0.25541275370050     -2.71275669686306      2.83093825692081
  C           0.29249234033911     -5.14628122880975      2.66214992483709
  C           3.36363612500353     -1.87275821742407      0.68335116017201
  C           1.70867977179222     -5.61814776750775     -0.57232642670009
  H          -1.73688577978038     -3.04720629166385     -2.24858434040570
  H          -0.20602110214401     -6.14653464583562      0.26055999262545
  H           1.73589253855641     -1.23697255319832      1.91760314154096
  H           1.08461779798378      2.35676465691699      1.57269184833676
  H           2.55461380598478      1.97167288052761      0.03031723584745
  H          -1.50140825302127      1.23302006202257     -1.78770916141359
  H           1.52179882917064     -3.54006175283077      1.93039344092372
  H          -0.74567778501831      3.25224847786751      2.95248199667265
  H          -2.33758112522078     -5.74908513853515      0.86967510102457
  H          -0.29118539604637     -1.73731964312642      2.33877580812620
  H          -1.29036167063435     -3.01092894645545      3.03045591644976
  H           0.25783466437010     -2.59949125077017      3.79325740993286
  H          -1.15085615965529     -2.82323056733629     -4.63844223696444
  H          -0.98341013285930     -0.57426590579657     -5.65229921397381
  H           3.99594541190213      0.76716968208752      1.38531913976105
  H           2.61283752390222      1.02509923945263      2.47101297808240
  H           3.79540665763890     -0.23789433493248      2.82345166068354
  H          -1.57964666229351     -5.55125889115326     -1.72542995328592
  H          -0.15176496187785     -4.89741389839112     -2.54295327196615
  H          -0.25107778767733     -6.63108497331684     -2.19263747399848
  H           2.80798069099666     -2.59993488906879      0.07797312172881
  H           4.16784839920613     -1.46205020369086      0.06508895765160
  H           3.83358044900104     -2.41290930209873      1.51517525886211
  H          -2.94753035847352      2.09069830142351      2.98684843851368
  H          -4.77448881630250     -5.46180253910419      1.14948725725155
  H           2.13571201221624     -4.90792350392937     -1.28954447556255
  H           2.22669931005623     -5.47862318215966      0.38245674982109
  H           1.93044512280864     -6.63003324800336     -0.93220341819844
  H          -4.40415365633267     -1.29429676412085      0.20738684152357
  H          -5.80071142425768     -3.22427946696046      0.81813810882190
  H          -3.31265640968513      0.09751776392176      1.60156868393903
  H          -0.75846750141026     -5.45584933667888      2.67988192680869
  H           0.87983085683966     -5.93412159278563      2.18307625706034
  H           0.62757729390739     -5.07235215349904      3.70424910230560
  H          -1.20998473362990      1.45157225403501     -4.21984754370471
  H           4.23708072039830      0.40311870881143     -0.91644455144128
  H           3.25599067188512      0.21693656949133     -2.38284226165669
  H           4.01306912903004      1.76374269832623     -2.01904155386079
  H           1.07750790740078      1.62548385703243     -2.63465441836879
  H           0.47651792191168      2.56041162286791     -1.25541412113562
  H           1.95381760732502      3.07077301016597     -2.09892748529275
  O           4.58886151987410      1.40453596017540     -5.09690873971345
  C           4.13444133955009      2.11945219193480     -6.26637610152612
  C           5.31862323257460      2.27932787154808     -7.22216041758267
  O           3.60616894311151     -0.14178657965914     -6.55042533208383
  C           3.03883742213174      1.15658289572043     -6.83400482746617
  C           2.80707384599567      1.26855785613009     -8.33294461342080
  C           1.71141922126868      1.27764131658554     -6.08557798569414
  C           3.61988797146357      3.48349911739467     -5.83309366853914
  H           3.71475556287127      1.03404711001910     -8.89371909415556
  H           2.48078698902413      2.28148313697475     -8.59398131452689
  H           2.02258618942202      0.56852278891696     -8.63859620329716
  H           1.18914204952285      2.20947661169143     -6.32774718388110
  H           1.07193606767317      0.43865261782466     -6.37458250852256
  H           1.86299458013159      1.23341458247230     -5.00189403765226
  H           5.67003909296017      1.30331265431310     -7.57056018064210
  H           6.13784339952545      2.76827884744747     -6.68490900978213
  H           5.05878099336778      2.89363285019044     -8.09136595615937
  H           4.45138669637171      4.08425029966047     -5.44945821406260
  H           3.17621380590950      4.01736475659808     -6.68122577290423
  H           2.87067033820109      3.39051648823122     -5.04288287637667
  C           4.71415414655636     -2.76889438920114     -4.14141858922890
  C           6.12994777630513     -0.93940499357777     -3.01576817553387
  C           4.12739079034745     -3.20872291866804     -5.48754333989050
  C           3.28916928593383     -4.46923997523882     -5.27887461665727
  C           2.02280316908505     -4.16218697066873     -4.45242476825657
  C           2.24270998028653     -2.96763777310423     -3.50829354133634
  C           3.67329049974230     -2.90390266069132     -2.98301303831033
  C           6.34324899355475     -1.73917635710101     -1.87738815034531
  C           7.05542727438658     -1.24086626493556     -0.79686754822619
  C           7.55554786023041      0.06071904849423     -0.82742459483924
  C           7.36432918109369      0.85480065455637     -1.95689697181771
  C           6.66647611017466      0.35919003180288     -3.04641692169109
  H           5.54792629346471     -3.45698827972299     -3.91334351775344
  H           4.93885874895044     -3.38378096269825     -6.20153832857562
  H           3.50603220089105     -2.41295607396465     -5.91122457695244
  H           3.89944365005396     -5.22303142374529     -4.76187978561492
  H           3.00990772818931     -4.90460033634228     -6.24420508999759
  H           1.74204144896797     -5.05156444836589     -3.87631379646067
  H           1.18169729439519     -3.93872271306506     -5.11829190583755
  H           1.54905833059934     -3.06637416626974     -2.64317773396116
  H           1.98421765329883     -2.02615057178237     -4.00717788757040
  H           3.88855879607246     -3.81579978033561     -2.41108268768377
  H           3.76672069926676     -2.06707853917338     -2.28620627790480
  H           5.97450251485599     -2.75803258010669     -1.83780542810535
  H           7.22297231961812     -1.86890210883144      0.07317951111660
  H           8.10506451872559      0.45003395162419      0.02548641922444
  H           7.76537715845255      1.86332569452616     -1.99066334122859
  H           6.49722192619619      0.97665393041578     -3.92055631287084
  N           8.35247832957557      2.70159888835990     -4.74287873040869
  N           9.32649645935750      2.32477402385738     -5.14952929770505
  Fe         11.02307235000574      1.83996174301780     -5.69565544890463
  C          12.64411383465455      1.51055659994748     -4.29124183992784
  C          11.61356700817959      0.67946655403368     -3.74554526231159
  C          10.96309677118734      0.99398231627858     -2.53520634621577
  C          11.27370919869911      2.15231908742030     -1.85487113446729
  C          12.26020842648503      3.01140744233178     -2.38046473292283
  C          12.90709323090978      2.70873602305383     -3.56134747599532
  B          13.26399836473563      1.15300218142643     -5.67905588129548
  C          13.41440148170507     -0.42372214193647     -5.92643965960299
  C          12.34262302356442     -1.14714824669027     -6.48179459747003
  C          12.37002631272198     -2.54018374973807     -6.59571400674266
  C          13.48916999467432     -3.24570607097736     -6.16593798892031
  C          14.56719974254622     -2.55348620667476     -5.61619109822815
  C          14.52393297229160     -1.16710140447342     -5.49211845040476
  P          10.99059435715519     -0.06502968635190     -7.05849518565912
  C           9.42392894146745     -1.08479630336449     -6.95012458800337
  C           9.12178510413521     -1.45019059267760     -5.49523882473733
  P          11.96731370380275      3.68737250939437     -6.74271739149864
  C          11.44035979317184      3.66727790591325     -8.55689071012783
  C          11.84682406004792      4.88825212478814     -9.38128309126421
  C          14.24895871225599      2.19975301609142     -6.36993605061725
  C          13.78573803483700      3.46873161574996     -6.79181252390690
  C          14.66701112352890      4.44705783542792     -7.26449066053521
  C          16.02337134312353      4.16899846157702     -7.39251050053713
  C          16.49342399546109      2.90202073352152     -7.05123146412428
  C          15.62080538481378      1.94303022169513     -6.54806841942401
  C          11.72193308060240      5.48070053861943     -6.22307364754680
  C          10.23562510296902      5.84210673614673     -6.15273252877197
  C          12.40142729280416      5.79766018232845     -4.89054569015153
  C          11.34230316603655      0.01562122109155     -8.91731439468518
  C          12.82579100724201      0.31617837161659     -9.16412643203380
  C          10.94989543355944     -1.25060399430301     -9.68316131476229
  C           9.94190168996744      3.37431295749254     -8.71377508671691
  C           8.26035380233597     -0.30346602540140     -7.56720410346646
  H          11.45896947857671     -0.31239136770923     -4.16366442631790
  H           9.57795860193503     -2.01059221142269     -7.52044909209381
  H          11.99349191101963      2.80200652596671     -8.94184006653164
  H          14.30037873006568      5.43169088718952     -7.54246217020238
  H          12.19353155836288      6.09360205863920     -7.00390550025031
  H          13.67778869286153      3.37883829982674     -3.93370051373857
  H          10.73932707314897      0.85272165207244     -9.29110229298949
  H          16.70368799124198      4.92742788915902     -7.76997631702588
  H          11.52125537586558     -3.08050229980322     -7.00764988223473
  H          13.21197193674584      1.12161530199620     -8.53380245941263
  H          13.43204038776331     -0.57258869011065     -8.95940481386476
  H          12.97370374211425      0.59346728441770    -10.21463864370801
  H          10.21681444610567      0.30768292893810     -2.14306886584656
  H          10.77798567298799      2.39745237610528     -0.91940885474789
  H          11.30836258762990      5.78811414677668     -9.06553018718878
  H          12.92111185591781      5.08593887836720     -9.32706918319652
  H          11.59619230438060      4.71077717111235    -10.43430176338327
  H           9.92974222325468     -2.03651220974725     -5.04495574676635
  H           8.96870729058804     -0.54962128865716     -4.88891534376918
  H           8.19791830737337     -2.03803661894817     -5.44605768490250
  H           9.61511642873545      2.53949260362064     -8.08406375659129
  H           9.32634166250361      4.24152963610729     -8.45871288711168
  H           9.72533882532951      3.11769339598326     -9.75807851055230
  H          17.54858961625125      2.66603756497581     -7.16580793720207
  H          13.51729227046134     -4.32877413762318     -6.24946309771938
  H           8.08769044500009      0.62778729556409     -7.01698360859834
  H           8.43520187099346     -0.04709431105906     -8.61760901205471
  H           7.33795971308031     -0.89121343945672     -7.50519488602689
  H          15.35709611780007     -0.66106798303778     -5.00953924393000
  H          15.43717784241009     -3.10106047664926     -5.26193545103951
  H          16.02114099668048      0.97042811727107     -6.27599784473992
  H          11.48309151291232     -2.12586338975822     -9.29517191445861
  H           9.87693961783535     -1.45531401731278     -9.65644782651335
  H          11.23884157201647     -1.13285306433773    -10.73476058429802
  H          12.52531426853588      3.91765989265711     -1.84062986505062
  H           9.73273607636275      5.75307261559537     -7.11810391751011
  H           9.71029929605392      5.20375094875389     -5.43453086500220
  H          10.12756311533722      6.88102950809633     -5.81903049277437
  H          11.93000252045383      5.24502146813828     -4.07258973002009
  H          13.46793857532814      5.55469806644085     -4.90156790885925
  H          12.29891596317939      6.86891948958673     -4.67971786226771
