# Supplementary material for: Iron-borane catalyzed carbonyl hydroboration and isolation of an iron(I)-ketyl radical
Source: Nat Commun. 2026 Feb 19;17:2929. doi: 10.1038/s41467-026-69500-2 (PMC13031794; doi:10.1038/s41467-026-69500-2)
Supplement: Supplementary file 3 — Source data [file 41467_2026_69500_MOESM3_ESM.zip › xyz files/A.xyz]

152
Coordinates from ORCA-job 1_orca E -6387.368015102128
  Fe          2.43018382738203     -0.04693428665061     -0.15485905802692
  P           3.13415437099850      2.13166714893347     -0.83849695929168
  P           3.18113180571025     -1.56162120304646     -1.78399197367302
  N           0.60114682863489     -0.15205107253053     -0.11116708068511
  C           3.78718817042108     -0.37639216012610      1.56645083308112
  C           3.21974042678647     -1.60745620116554      1.99894517411922
  H           3.47861478216923     -2.52114070132530      1.46953261240330
  C           4.93260014354477      2.22151837605269     -0.46893326580922
  C           1.98414247520331     -2.94499040688859     -2.18402157258244
  H           2.49249140066126     -3.62386475787144     -2.88150844383976
  C           3.01054139487654      2.38887696432751     -2.71125500731118
  H           3.78658247925702      1.70773825556925     -3.07749454704550
  C           5.68443950230896      3.39187481522668     -0.63378518249044
  H           5.20545416731887      4.31622904174700     -0.94296769669276
  C           5.31242996238234     -1.71251818000829     -0.14537011160149
  C           4.63231767399825     -2.45825501931293     -1.12001366716132
  C           2.52137381833546      3.78320232579670     -0.15228829036346
  H           3.07121662758708      4.55824629372612     -0.70279666587504
  C           5.53472200975044      1.02727738049538     -0.01404139252517
  C           3.41424727365847      0.77158643157922      2.30981203388325
  H           3.85916904817110      1.72221075452011      2.04090431519737
  C           3.82039430265748     -1.02847086400967     -3.48896159180980
  H           3.11598707690375     -0.25830375460407     -3.82626562694709
  C           7.05504729195840      3.39285883953162     -0.40584668845133
  H           7.63136420470290      4.30325577466805     -0.54604355292490
  C           5.06102273337147     -3.73353746971552     -1.50233271907661
  H           4.51310454230064     -4.30778295216539     -2.24503023265710
  C           5.21805029441734     -0.41160560816366     -3.35337945547694
  H           5.29628169821825      0.29752946640401     -2.52500053679093
  H           5.96123857778091     -1.19649593760090     -3.17660712268611
  H           5.48616228815095      0.10718185882622     -4.28164955968883
  C           2.42355532027726     -1.68465895069736      3.13609926597394
  H           2.05368167818479     -2.65047660912147      3.46582882203882
  C           2.10211454892582     -0.53567095492760      3.85634579810766
  H           1.47700393857303     -0.60137671287937      4.74290287182642
  C           3.34007048839130      3.78459387303844     -3.24155673646646
  H           2.60643420173538      4.53057318557478     -2.91861611932850
  H           4.33616123498884      4.12032476774420     -2.94134822862024
  H           3.31879017880004      3.76339582730640     -4.33825746636517
  C           1.64681918401140     -3.72156202324461     -0.91203844900404
  H           2.53373316069422     -4.18702653731610     -0.47162700063056
  H           1.20155019602895     -3.06175198115625     -0.15997002409847
  H           0.92241440518972     -4.51176339577069     -1.13978765140373
  C           1.66181957400570      1.90277122951098     -3.25635319210357
  H           1.36037488079343      0.95060934041430     -2.80630051201808
  H           0.86596356021264      2.62767566311706     -3.06625031930176
  H           1.72837551552923      1.76962970134273     -4.34324831099493
  C           7.67914726927629      2.21227393035453     -0.00890657041139
  H           8.75285315744488      2.19391064371072      0.16101227912219
  C           6.19110119842018     -4.28732763114215     -0.91036863012255
  H           6.52866762300815     -5.27860703543343     -1.20081020626042
  C           0.72064328067104     -2.40225531172639     -2.85233834142443
  H           0.15645856034868     -1.76974657798318     -2.16110821619801
  H           0.93851328548193     -1.80944652819447     -3.74780938205588
  H           0.07237846372738     -3.23581581912664     -3.15087286968246
  C           6.43610566316487     -2.30624295444073      0.45197286036777
  H           6.95833327922547     -1.79283436778893      1.25628783425296
  C           6.87493231649325     -3.57153985546508      0.07179798126745
  H           7.74316614895897     -4.01178746666825      0.55596742818632
  C           6.92798663018980      1.05882413073077      0.18345923395771
  H           7.44131611877003      0.15652744396049      0.50199423406541
  C           3.85931908155043     -2.13837431224104     -4.54257770508953
  H           4.51003840113033     -2.96195083337082     -4.22867050949186
  H           2.87144943510770     -2.54258951773324     -4.77758913356039
  H           4.27832574405257     -1.72957468404401     -5.47051406127802
  C           2.59324104735158      0.69616696995123      3.43031309330809
  H           2.35445114949769      1.59977025247722      3.98589601626440
  C           1.03013801134800      3.96216807050709     -0.41383629811028
  H           0.78969422262161      4.01415275098333     -1.47691711088146
  H           0.46775166470737      3.12792921705847      0.01768314898221
  H           0.67620587680969      4.88865418509735      0.05551924360524
  C           2.80591080582040      3.97096755577803      1.33743800587133
  H           2.22140063549270      3.26625535100486      1.93810476658900
  H           3.86580342339705      3.85041543717041      1.58062402468326
  H           2.50806903509778      4.98457428631491      1.63219277334986
  B           4.70115651723875     -0.30067987284863      0.29223790028308
  N          -0.56424844174225     -0.27924228438743     -0.12493266884691
  Fe         -2.39266456678189     -0.34403335673300     -0.02797229499917
  P          -2.92179848162553      1.82079621857758      0.69284015914811
  P          -2.95937762380770     -1.90516019948045      1.65678021828889
  C          -4.17386378770834     -0.28794929142876     -1.56027896990861
  C          -3.18857769624644     -1.20628791368411     -2.02663317389977
  H          -3.02278037779671     -2.13949396264395     -1.47857453896331
  C          -4.74362320743805      1.95929772675657      0.93621949468241
  C          -1.81394781081060     -3.38156094793390      1.75435258295231
  H          -2.26817211996912     -4.11430121557591      2.43474632707656
  C          -2.19930467060093      2.33780373477762      2.36944722436353
  H          -2.94128838868906      1.95277232800843      3.08262067036549
  C          -5.37553724289452      3.03590148566010      1.56704036337589
  H          -4.80542072239454      3.89681026542431      1.89880543922670
  C          -5.28071892160555     -1.87961188783041      0.28900773642251
  C          -4.54550411797393     -2.67873671593328      1.17541883346062
  C          -2.40949142153257      3.22566868438035     -0.48282571592682
  H          -1.65746653960253      3.79965292377916      0.06913252021227
  C          -5.47923957879895      0.82122070375395      0.54197922210135
  C          -4.54541228571362      0.75437045847855     -2.45059752708389
  H          -5.29404142754746      1.47270880188283     -2.12269403715659
  C          -3.20148812523671     -1.41902843618176      3.46670451633021
  H          -2.31915759597821     -0.81054189751089      3.71127023533936
  C          -6.74485751965319      3.01072299039655      1.81138425123270
  H          -7.22239339443402      3.84675602704533      2.31513051440805
  C          -4.99512564282047     -3.94792083529896      1.55830886395167
  H          -4.40711855172979     -4.57003001094485      2.22770270221822
  C          -4.45400578199531     -0.55071421258955      3.60877428521653
  H          -4.46921986497963      0.28271731091411      2.90416354767375
  H          -5.35538842261549     -1.14770640788919      3.42866367415517
  H          -4.51151557719305     -0.14762193340486      4.62677311132786
  C          -2.62726494561476     -1.08014923847380     -3.31292220973239
  H          -1.89003249690456     -1.80248814719256     -3.65006544420310
  C          -3.05425521267772     -0.07797514374647     -4.16266327597352
  H          -2.64630421832108     -0.00278078771564     -5.16699410461369
  C          -2.02993047176832      3.84223856991161      2.61460682311533
  H          -1.17349472094974      4.23632040751744      2.05685402429271
  H          -2.90733410607895      4.43645140691827      2.34833902128629
  H          -1.82446897284214      4.01121615952031      3.67855573137581
  C          -1.68282776553278     -4.01941540324590      0.37073730084319
  H          -2.65343651790352     -4.33292642113058     -0.02704076459564
  H          -1.22873099546096     -3.31648320448325     -0.33707646233116
  H          -1.03409664943833     -4.90153599834501      0.42576586137777
  C          -0.86415561742869      1.63234001345649      2.62544898561911
  H          -0.93499944705682      0.54830226754889      2.50227003664257
  H          -0.09019039825155      1.98384751548692      1.93345915762328
  H          -0.51860324192172      1.84852578557755      3.64408387585869
  C          -7.48940742010063      1.90077197432682      1.42063119099570
  H          -8.55923462275768      1.86773867763671      1.61176910716161
  C          -6.19782501587315     -4.43426045388980      1.05839587624705
  H          -6.55072735312014     -5.41920120430327      1.35209933564276
  C          -0.45367766932658     -2.96620418131188      2.30616447289166
  H           0.00859179562498     -2.19853808635037      1.67847416673347
  H          -0.52024722750494     -2.56389582221130      3.32240267335751
  H           0.22321757541345     -3.82913961364602      2.32973679243539
  C          -6.47915577444529     -2.40528884004617     -0.22129538209602
  H          -7.05195680053570     -1.83005232181998     -0.94662078694035
  C          -6.93675957861342     -3.66218637987645      0.16154188532801
  H          -7.86506671868079     -4.05100025522370     -0.24981581042885
  C          -6.85990804858738      0.82535944081119      0.80305148007479
  H          -7.45416037522524     -0.04439437423675      0.53410513947179
  C          -3.28112800360290     -2.59805404712190      4.43904900420143
  H          -4.12985622651526     -3.24691500306285      4.19676727983424
  H          -2.37287344061840     -3.20569606555360      4.45767289312243
  H          -3.44323109752738     -2.21444949134379      5.45393843453489
  C          -4.04018670779515      0.82907658380891     -3.73335089924623
  H          -4.39646280098668      1.59893236293755     -4.41369166634314
  C          -1.74269195919536      2.65176610929596     -1.73475557109509
  H          -0.90821579520508      1.99019593226622     -1.49215612994825
  H          -2.45538496521130      2.08123477227024     -2.33165974075311
  H          -1.36332195773013      3.47319904269678     -2.35577990064730
  C          -3.53917515693605      4.18066871065094     -0.87261359501696
  H          -4.36770431123700      3.64567826378386     -1.34785268915547
  H          -3.94199046546787      4.72823705748634     -0.01728170909147
  H          -3.15569325814335      4.91613908024602     -1.59080262508595
  B          -4.74790659209262     -0.42967068885512     -0.11732734671588
